# Supplementary material for: A crystallographically isolated dimeric hydrolyzed chloro­phosphazene dianion
Source: Acta Crystallogr Sect E Struct Rep Online. 2008 Dec 20;65(Pt 1):m105. doi: 10.1107/S1600536808042116 (PMC2968009; doi:10.1107/S1600536808042116)
Supplement: Supplementary file 1 [file e-65-0m105-sup1.cif]

##############################################################################
###                                                                        ###
###        Electronic paper (Acta Crystallographica Section E)             ###
###                                                                        ###
##############################################################################
#                                                                            #
# This CIF contains the data in a paper accepted for publication in Acta     #
# Crystallographica Section E. It conforms to the requirements of Notes      #
# for Authors for Section E, and has been peer reviewed under the auspices   #
# of the IUCr Commission on Journals.                                        #
#                                                                            #
# Full details of the Crystallographic Information File format               #
# are given in the paper "The Crystallographic Information File (CIF):       #
# a New Standard Archive File for Crystallography" by S. R. Hall, F. H.      #
# Allen and I. D. Brown [Acta Cryst. (1991), A47, 655-685].                  #
#                                                                            #
# The current version of the core CIF dictionary is obtainable from          #
# ftp://ftp.iucr.org/pub/cif_core.dic. The current version number is 2.4.    #
#                                                                            #
# Software is freely available for graphical display of the structure(s) in  #
# this CIF.  For information consult the CIF home page http://www.iucr.org/  #
# cif/home.html                                                              #
#                                                                            #
# This file may be used for bona fide research purposes within the           #
# scientific community so long as proper attribution is given to the journal # 
# article from which it was obtained.                                        #
#                                                                            #
##############################################################################
                                             
data_I
_audit_creation_method     SHELXL-97
_chemical_name_systematic
;\
bis[bis(1-ethyl-3-methylimidazol-2-ylidene)silver(I)]
1,5,5,7,11,11-hexachloro-2,8-dioxa-4,6,10,12,13,14-hexaaza-
1\l^5^,3,5\l^5^,7\l^5^,9,11\l^5^-hexaphosphatricyclo[7.3.1.1^3,7^]tetradeca-
1(13),4,7(14),10-tetraene-6,12-diide 3,9-dioxide
;
_chemical_name_common     ?
_chemical_formula_moiety     'C12 H20 Ag N4, 0.5(Cl6 N6 O4 P6)'
_chemical_formula_sum     'C12 H20 Ag Cl3 N7 O2 P3'
_chemical_formula_iupac     '[Ag (C6 H10 N2)2] (Cl6 N6 O4 P6)0.5'
_chemical_formula_weight     601.48
_chemical_melting_point     ?
_symmetry_cell_setting     triclinic
_symmetry_space_group_name_H-M     'P -1'
_symmetry_space_group_name_Hall     '-P 1'
loop_
    _symmetry_equiv_pos_as_xyz
    'x, y, z'
    '-x, -y, -z'
_cell_length_a     9.3224(15)
_cell_length_b     10.6190(18)
_cell_length_c     12.257(2)
_cell_angle_alpha     78.916(3)
_cell_angle_beta     71.558(3)
_cell_angle_gamma     76.107(3)
_cell_volume     1108.4(3)
_cell_formula_units_Z     2
_cell_measurement_reflns_used     2618
_cell_measurement_theta_min     2.49
_cell_measurement_theta_max     26.79
_cell_measurement_temperature     100(2)
_exptl_crystal_description     plate
_exptl_crystal_colour     colourless
_exptl_crystal_size_max     0.30
_exptl_crystal_size_mid     0.08
_exptl_crystal_size_min     0.04
_exptl_crystal_density_diffrn     1.802
_exptl_crystal_density_meas     ?
_exptl_crystal_density_method     'not measured'
_exptl_crystal_F_000     600
_exptl_absorpt_coefficient_mu     1.511
_exptl_absorpt_correction_type     multi-scan
_exptl_absorpt_process_details     '(SADABS; Bruker, 2001)'
_exptl_absorpt_correction_T_min     0.6599
_exptl_absorpt_correction_T_max     0.9420
_exptl_special_details
;
;
_diffrn_ambient_temperature     100(2)
_diffrn_radiation_type     MoK\a
_diffrn_radiation_wavelength     0.71073
_diffrn_radiation_source     'fine-focus sealed tube'
_diffrn_radiation_monochromator     graphite
_diffrn_measurement_device_type     'Bruker SMART CCD area-detector'
_diffrn_measurement_method     '\f and \w'
_diffrn_detector_area_resol_mean     ?
_diffrn_reflns_number     8912
_diffrn_reflns_av_R_equivalents     0.0305
_diffrn_reflns_av_sigmaI/netI     0.0513
_diffrn_reflns_theta_min     1.77
_diffrn_reflns_theta_max     26.30
_diffrn_reflns_theta_full     26.30
_diffrn_measured_fraction_theta_max     0.990
_diffrn_measured_fraction_theta_full     0.990
_diffrn_reflns_limit_h_min     -11
_diffrn_reflns_limit_h_max     11
_diffrn_reflns_limit_k_min     -13
_diffrn_reflns_limit_k_max     13
_diffrn_reflns_limit_l_min     -15
_diffrn_reflns_limit_l_max     15
_diffrn_standards_number     0
_diffrn_standards_interval_count     .
_diffrn_standards_interval_time     .
_diffrn_standards_decay_%     .
_refine_special_details
;
Refinement of <i>F</i>^2^ against ALL reflections. The weighted <i>R</i>-factor
<i>wR</i> and goodness of fit <i>S</i> are based on <i>F</i>^2^, conventional
<i>R</i>-factors <i>R</i> are based on <i>F</i>, with <i>F</i> set to zero for
negative <i>F</i>^2^. The threshold expression of <i>F</i>^2^ >
\s(<i>F</i>^2^) is used only for calculating <i>R</i>-factors(gt) <i>etc</i>.
and is not relevant to the choice of reflections for refinement.
<i>R</i>-factors based on <i>F</i>^2^ are statistically about twice as large
as those based on <i>F</i>, and <i>R</i>- factors based on ALL data will be
even larger.
;
_reflns_number_total     4459
_reflns_number_gt     3484
_reflns_threshold_expression     I>\2s(I)
_refine_ls_structure_factor_coef     Fsqd
_refine_ls_matrix_type     full
_refine_ls_R_factor_all     0.0628
_refine_ls_R_factor_gt     0.0467
_refine_ls_wR_factor_gt     0.1184
_refine_ls_wR_factor_ref     0.1233
_refine_ls_goodness_of_fit_ref     1.040
_refine_ls_restrained_S_all     1.040
_refine_ls_number_reflns     4459
_refine_ls_number_parameters     257
_refine_ls_number_restraints     0
_refine_ls_hydrogen_treatment     constr
_refine_ls_weighting_scheme     calc
_refine_ls_weighting_details
                 'calc w=1/[\s^2^(Fo^2^)+(0.0737P)^2^] where P=(Fo^2^+2Fc^2^)/3'
_atom_sites_solution_hydrogens     geom
_atom_sites_solution_primary     direct
_atom_sites_solution_secondary     difmap
_refine_ls_shift/su_max     0.000
_refine_ls_shift/su_mean     0.000
_refine_diff_density_max     2.251
_refine_diff_density_min     -1.024
_refine_ls_extinction_method     none
_refine_ls_extinction_coef     ?
loop_
    _atom_type_symbol
    _atom_type_description
    _atom_type_scat_dispersion_real
    _atom_type_scat_dispersion_imag
    _atom_type_scat_source
    'C' 'C' 0.0033 0.0016
                         'International Tables Vol C Tables 4.2.6.8 and 6.1.1.4'
    'H' 'H' 0.0000 0.0000
                         'International Tables Vol C Tables 4.2.6.8 and 6.1.1.4'
    'Ag' 'Ag' -0.8971 1.1015
                         'International Tables Vol C Tables 4.2.6.8 and 6.1.1.4'
    'Cl' 'Cl' 0.1484 0.1585
                         'International Tables Vol C Tables 4.2.6.8 and 6.1.1.4'
    'N' 'N' 0.0061 0.0033
                         'International Tables Vol C Tables 4.2.6.8 and 6.1.1.4'
    'O' 'O' 0.0106 0.0060
                         'International Tables Vol C Tables 4.2.6.8 and 6.1.1.4'
    'P' 'P' 0.1023 0.0942
                         'International Tables Vol C Tables 4.2.6.8 and 6.1.1.4'
_computing_data_collection     'SMART (Bruker, 2007)'
_computing_cell_refinement     'SMART (Bruker, 2007)'
_computing_data_reduction     'SAINT (Bruker, 2007)'
_computing_structure_solution     'SHELXS97 (Sheldrick, 2008)'
_computing_structure_refinement     'SHELXL97 (Sheldrick, 2008)'
_computing_molecular_graphics     'SHELXTL (Sheldrick, 2008)'
_computing_publication_material     'SHELXTL (Sheldrick, 2008)'
loop_
    _atom_site_type_symbol
    _atom_site_label
    _atom_site_fract_x
    _atom_site_fract_y
    _atom_site_fract_z
    _atom_site_U_iso_or_equiv
    _atom_site_adp_type
    _atom_site_calc_flag
    _atom_site_refinement_flags
    _atom_site_occupancy
    _atom_site_disorder_assembly
    _atom_site_disorder_group
    Ag Ag 0.92396(4) 0.82923(3) 0.02673(3) 0.02921(14) Uani d . 1 . .
    Cl Cl1 0.20816(15) 0.96514(11) 0.50044(11) 0.0364(3) Uani d . 1 . .
    Cl Cl2 0.06691(14) 0.72027(14) 0.58126(11) 0.0402(3) Uani d . 1 . .
    Cl Cl3 0.32100(13) 0.28263(12) 0.39490(11) 0.0312(3) Uani d . 1 . .
    P P1 0.50886(13) 0.63373(11) 0.34302(10) 0.0220(3) Uani d . 1 . .
    P P2 0.27569(13) 0.76965(11) 0.50900(10) 0.0218(3) Uani d . 1 . .
    P P3 0.46494(13) 0.36960(11) 0.43519(10) 0.0196(3) Uani d . 1 . .
    O O1 0.5964(4) 0.6691(3) 0.2226(3) 0.0298(8) Uani d . 1 . .
    O O2 0.4577(3) 0.4948(3) 0.3425(3) 0.0243(7) Uani d . 1 . .
    N N1 0.6862(5) 1.0763(4) 0.0964(4) 0.0346(10) Uani d . 1 . .
    N N2 0.6984(5) 1.0504(4) -0.0734(4) 0.0330(10) Uani d . 1 . .
    N N3 1.1582(4) 0.6223(4) 0.1266(3) 0.0298(9) Uani d . 1 . .
    N N4 1.1637(4) 0.5782(4) -0.0374(3) 0.0277(9) Uani d . 1 . .
    N N5 0.6039(4) 0.5991(3) 0.4376(3) 0.0219(8) Uani d . 1 . .
    N N6 0.3458(4) 0.7321(4) 0.3838(3) 0.0259(9) Uani d . 1 . .
    N N7 0.3694(4) 0.7221(3) 0.6012(3) 0.0207(8) Uani d . 1 . .
    C C1 0.7588(5) 0.9961(4) 0.0151(4) 0.0287(11) Uani d . 1 . .
    C C2 0.5818(6) 1.1759(5) 0.0603(6) 0.0454(15) Uani d . 1 . .
    H H2 0.5168 1.2441 0.1033 0.055 Uiso calc R 1 . .
    C C3 0.5876(6) 1.1600(5) -0.0462(5) 0.0414(14) Uani d . 1 . .
    H H3 0.5274 1.2135 -0.0937 0.050 Uiso calc R 1 . .
    C C4 0.7138(7) 1.0544(6) 0.2095(5) 0.0455(14) Uani d . 1 . .
    H H4A 0.8242 1.0172 0.2013 0.055 Uiso calc R 1 . .
    H H4B 0.6891 1.1391 0.2404 0.055 Uiso calc R 1 . .
    C C5 0.6220(9) 0.9672(7) 0.2893(6) 0.0638(19) Uani d . 1 . .
    H H5A 0.5127 1.0074 0.3028 0.096 Uiso calc R 1 . .
    H H5B 0.6483 0.9494 0.3629 0.096 Uiso calc R 1 . .
    H H5C 0.6423 0.8850 0.2569 0.096 Uiso calc R 1 . .
    C C6 0.7431(8) 0.9969(6) -0.1845(5) 0.0513(16) Uani d . 1 . .
    H H6A 0.8545 0.9887 -0.2195 0.077 Uiso calc R 1 . .
    H H6B 0.6889 1.0558 -0.2370 0.077 Uiso calc R 1 . .
    H H6C 0.7155 0.9106 -0.1707 0.077 Uiso calc R 1 . .
    C C7 1.0921(5) 0.6642(5) 0.0399(4) 0.0263(10) Uani d . 1 . .
    C C8 1.2702(6) 0.5110(5) 0.1032(5) 0.0398(13) Uani d . 1 . .
    H H8 1.3328 0.4632 0.1511 0.048 Uiso calc R 1 . .
    C C9 1.2735(6) 0.4839(5) 0.0001(4) 0.0375(13) Uani d . 1 . .
    H H9 1.3389 0.4132 -0.0394 0.045 Uiso calc R 1 . .
    C C10 1.1113(6) 0.6846(5) 0.2325(4) 0.0369(12) Uani d . 1 . .
    H H10A 1.2010 0.6708 0.2631 0.044 Uiso calc R 1 . .
    H H10B 1.0781 0.7800 0.2135 0.044 Uiso calc R 1 . .
    C C11 0.9870(8) 0.6337(8) 0.3212(6) 0.074(2) Uani d . 1 . .
    H H11A 0.9042 0.6342 0.2878 0.111 Uiso calc R 1 . .
    H H11B 0.9471 0.6884 0.3843 0.111 Uiso calc R 1 . .
    H H11C 1.0255 0.5439 0.3516 0.111 Uiso calc R 1 . .
    C C12 1.1316(6) 0.5854(5) -0.1481(4) 0.0313(11) Uani d . 1 . .
    H H12A 1.0230 0.6247 -0.1405 0.047 Uiso calc R 1 . .
    H H12B 1.1532 0.4971 -0.1697 0.047 Uiso calc R 1 . .
    H H12C 1.1970 0.6390 -0.2081 0.047 Uiso calc R 1 . .
loop_
    _atom_site_aniso_label
    _atom_site_aniso_U_11
    _atom_site_aniso_U_22
    _atom_site_aniso_U_33
    _atom_site_aniso_U_12
    _atom_site_aniso_U_13
    _atom_site_aniso_U_23
    Ag 0.0342(2) 0.0232(2) 0.0293(2) 0.00745(15) -0.01754(17) -0.00302(15)
    Cl1 0.0483(7) 0.0219(6) 0.0319(7) 0.0102(5) -0.0150(6) -0.0023(5)
    Cl2 0.0273(6) 0.0564(9) 0.0366(7) -0.0102(6) -0.0147(5) 0.0073(6)
    Cl3 0.0295(6) 0.0343(7) 0.0365(7) -0.0071(5) -0.0155(5) -0.0084(5)
    P1 0.0282(6) 0.0178(6) 0.0176(6) 0.0025(5) -0.0096(5) 0.0003(4)
    P2 0.0234(6) 0.0208(6) 0.0185(6) 0.0026(5) -0.0095(5) 0.0015(5)
    P3 0.0223(6) 0.0175(6) 0.0200(6) -0.0007(4) -0.0114(5) 0.0005(4)
    O1 0.0401(19) 0.0250(17) 0.0163(17) 0.0015(14) -0.0058(14) 0.0028(13)
    O2 0.0313(17) 0.0224(16) 0.0219(17) 0.0008(13) -0.0180(14) 0.0010(13)
    N1 0.037(2) 0.025(2) 0.039(3) 0.0035(18) -0.015(2) -0.0027(19)
    N2 0.036(2) 0.025(2) 0.035(2) -0.0018(18) -0.0168(19) 0.0090(18)
    N3 0.030(2) 0.033(2) 0.027(2) 0.0016(17) -0.0141(18) -0.0029(18)
    N4 0.029(2) 0.027(2) 0.022(2) 0.0010(17) -0.0080(17) 0.0022(16)
    N5 0.0208(18) 0.022(2) 0.022(2) 0.0016(15) -0.0099(15) -0.0025(15)
    N6 0.032(2) 0.024(2) 0.0180(19) 0.0097(16) -0.0143(16) 0.0007(15)
    N7 0.0247(19) 0.0208(19) 0.0169(19) -0.0001(15) -0.0103(15) -0.0007(15)
    C1 0.034(3) 0.023(2) 0.033(3) -0.003(2) -0.019(2) 0.000(2)
    C2 0.039(3) 0.027(3) 0.058(4) 0.005(2) -0.010(3) 0.002(3)
    C3 0.033(3) 0.032(3) 0.048(4) 0.000(2) -0.015(3) 0.018(3)
    C4 0.053(4) 0.041(3) 0.045(3) -0.003(3) -0.015(3) -0.018(3)
    C5 0.088(5) 0.062(4) 0.055(4) -0.026(4) -0.032(4) -0.004(3)
    C6 0.076(4) 0.048(4) 0.033(3) -0.007(3) -0.030(3) 0.006(3)
    C7 0.025(2) 0.027(3) 0.025(2) -0.0039(19) -0.010(2) 0.0021(19)
    C8 0.034(3) 0.040(3) 0.044(3) 0.010(2) -0.024(3) -0.001(3)
    C9 0.035(3) 0.036(3) 0.031(3) 0.013(2) -0.011(2) -0.003(2)
    C10 0.037(3) 0.045(3) 0.031(3) -0.002(2) -0.017(2) -0.008(2)
    C11 0.086(5) 0.110(6) 0.034(4) -0.055(5) 0.013(3) -0.029(4)
    C12 0.032(3) 0.040(3) 0.016(2) -0.004(2) -0.003(2) 0.000(2)
_geom_special_details
;
All e.s.d.'s (except the e.s.d. in the dihedral angle between two l.s. planes)
are estimated using the full covariance matrix. The cell e.s.d.'s are taken
into account individually in the estimation of e.s.d.'s in distances, angles
and torsion angles; correlations between e.s.d.'s in cell parameters are only
used when they are defined by crystal symmetry. An approximate (isotropic)
treatment of cell e.s.d.'s is used for estimating e.s.d.'s involving l.s.
planes.
;
loop_
    _geom_bond_atom_site_label_1
    _geom_bond_atom_site_label_2
    _geom_bond_site_symmetry_2
    _geom_bond_distance
    _geom_bond_publ_flag
    Ag C1 . 2.065(5) yes
    Ag C7 . 2.070(5) yes
    Cl1 P2 . 2.0118(16) yes
    Cl2 P2 . 2.0171(17) yes
    Cl3 P3 . 2.0217(16) yes
    P1 O1 . 1.468(3) yes
    P1 N5 . 1.610(4) yes
    P1 N6 . 1.615(4) yes
    P1 O2 . 1.657(3) yes
    P2 N6 . 1.555(4) yes
    P2 N7 . 1.578(4) yes
    P3 N5 2_666 1.554(4) yes
    P3 O2 . 1.578(3) yes
    P3 N7 2_666 1.594(4) yes
    N1 C1 . 1.341(6) ?
    N1 C2 . 1.365(6) ?
    N1 C4 . 1.454(7) ?
    N2 C1 . 1.348(6) ?
    N2 C3 . 1.374(6) ?
    N2 C6 . 1.475(7) ?
    N3 C7 . 1.345(6) ?
    N3 C8 . 1.385(6) ?
    N3 C10 . 1.465(6) ?
    N4 C7 . 1.347(6) ?
    N4 C9 . 1.374(6) ?
    N4 C12 . 1.464(6) ?
    N5 P3 2_666 1.554(4) ?
    N7 P3 2_666 1.594(4) ?
    C2 C3 . 1.331(8) ?
    C2 H2 . 0.9500 ?
    C3 H3 . 0.9500 ?
    C4 C5 . 1.432(9) ?
    C4 H4A . 0.9900 ?
    C4 H4B . 0.9900 ?
    C5 H5A . 0.9800 ?
    C5 H5B . 0.9800 ?
    C5 H5C . 0.9800 ?
    C6 H6A . 0.9800 ?
    C6 H6B . 0.9800 ?
    C6 H6C . 0.9800 ?
    C8 C9 . 1.338(8) ?
    C8 H8 . 0.9500 ?
    C9 H9 . 0.9500 ?
    C10 C11 . 1.448(8) ?
    C10 H10A . 0.9900 ?
    C10 H10B . 0.9900 ?
    C11 H11A . 0.9800 ?
    C11 H11B . 0.9800 ?
    C11 H11C . 0.9800 ?
    C12 H12A . 0.9800 ?
    C12 H12B . 0.9800 ?
    C12 H12C . 0.9800 ?
loop_
    _geom_angle_atom_site_label_1
    _geom_angle_atom_site_label_2
    _geom_angle_atom_site_label_3
    _geom_angle_site_symmetry_1
    _geom_angle_site_symmetry_3
    _geom_angle
    _geom_angle_publ_flag
    C1 Ag C7 . . 178.72(19) yes
    O1 P1 N5 . . 116.2(2) ?
    O1 P1 N6 . . 113.33(19) ?
    N5 P1 N6 . . 112.96(19) ?
    O1 P1 O2 . . 104.90(18) ?
    N5 P1 O2 . . 104.43(17) ?
    N6 P1 O2 . . 103.29(19) ?
    N6 P2 N7 . . 120.75(19) ?
    N6 P2 Cl1 . . 108.88(15) ?
    N7 P2 Cl1 . . 108.31(15) ?
    N6 P2 Cl2 . . 110.61(17) ?
    N7 P2 Cl2 . . 107.54(15) ?
    Cl1 P2 Cl2 . . 98.43(7) ?
    N5 P3 O2 2_666 . 113.38(18) ?
    N5 P3 N7 2_666 2_666 119.10(19) ?
    O2 P3 N7 . 2_666 109.28(18) ?
    N5 P3 Cl3 2_666 . 109.53(15) ?
    O2 P3 Cl3 . . 97.59(12) ?
    N7 P3 Cl3 2_666 . 105.49(14) ?
    P3 O2 P1 . . 126.57(19) ?
    C1 N1 C2 . . 111.3(5) ?
    C1 N1 C4 . . 123.2(4) ?
    C2 N1 C4 . . 125.5(5) ?
    C1 N2 C3 . . 111.5(4) ?
    C1 N2 C6 . . 124.2(4) ?
    C3 N2 C6 . . 124.3(4) ?
    C7 N3 C8 . . 110.6(4) ?
    C7 N3 C10 . . 123.6(4) ?
    C8 N3 C10 . . 125.7(4) ?
    C7 N4 C9 . . 111.2(4) ?
    C7 N4 C12 . . 124.6(4) ?
    C9 N4 C12 . . 124.2(4) ?
    P3 N5 P1 2_666 . 124.3(2) ?
    P2 N6 P1 . . 123.1(2) ?
    P2 N7 P3 . 2_666 118.6(2) ?
    N1 C1 N2 . . 103.8(4) ?
    N1 C1 Ag . . 127.0(4) ?
    N2 C1 Ag . . 129.2(4) ?
    C3 C2 N1 . . 107.4(5) ?
    C3 C2 H2 . . 126.3 ?
    N1 C2 H2 . . 126.3 ?
    C2 C3 N2 . . 105.9(4) ?
    C2 C3 H3 . . 127.0 ?
    N2 C3 H3 . . 127.0 ?
    C5 C4 N1 . . 111.3(5) ?
    C5 C4 H4A . . 109.4 ?
    N1 C4 H4A . . 109.4 ?
    C5 C4 H4B . . 109.4 ?
    N1 C4 H4B . . 109.4 ?
    H4A C4 H4B . . 108.0 ?
    C4 C5 H5A . . 109.5 ?
    C4 C5 H5B . . 109.5 ?
    H5A C5 H5B . . 109.5 ?
    C4 C5 H5C . . 109.5 ?
    H5A C5 H5C . . 109.5 ?
    H5B C5 H5C . . 109.5 ?
    N2 C6 H6A . . 109.5 ?
    N2 C6 H6B . . 109.5 ?
    H6A C6 H6B . . 109.5 ?
    N2 C6 H6C . . 109.5 ?
    H6A C6 H6C . . 109.5 ?
    H6B C6 H6C . . 109.5 ?
    N3 C7 N4 . . 104.7(4) ?
    N3 C7 Ag . . 127.0(3) ?
    N4 C7 Ag . . 128.2(3) ?
    C9 C8 N3 . . 106.8(4) ?
    C9 C8 H8 . . 126.6 ?
    N3 C8 H8 . . 126.6 ?
    C8 C9 N4 . . 106.6(4) ?
    C8 C9 H9 . . 126.7 ?
    N4 C9 H9 . . 126.7 ?
    C11 C10 N3 . . 112.4(5) ?
    C11 C10 H10A . . 109.1 ?
    N3 C10 H10A . . 109.1 ?
    C11 C10 H10B . . 109.1 ?
    N3 C10 H10B . . 109.1 ?
    H10A C10 H10B . . 107.9 ?
    C10 C11 H11A . . 109.5 ?
    C10 C11 H11B . . 109.5 ?
    H11A C11 H11B . . 109.5 ?
    C10 C11 H11C . . 109.5 ?
    H11A C11 H11C . . 109.5 ?
    H11B C11 H11C . . 109.5 ?
    N4 C12 H12A . . 109.5 ?
    N4 C12 H12B . . 109.5 ?
    H12A C12 H12B . . 109.5 ?
    N4 C12 H12C . . 109.5 ?
    H12A C12 H12C . . 109.5 ?
    H12B C12 H12C . . 109.5 ?
loop_
    _geom_torsion_atom_site_label_1
    _geom_torsion_atom_site_label_2
    _geom_torsion_atom_site_label_3
    _geom_torsion_atom_site_label_4
    _geom_torsion_site_symmetry_1
    _geom_torsion_site_symmetry_2
    _geom_torsion_site_symmetry_3
    _geom_torsion_site_symmetry_4
    _geom_torsion
    _geom_torsion_publ_flag
    N5 P3 O2 P1 2_666 . . . 47.2(3) ?
    N7 P3 O2 P1 2_666 . . . -88.3(3) ?
    Cl3 P3 O2 P1 . . . . 162.3(2) ?
    O1 P1 O2 P3 . . . . 136.3(2) ?
    N5 P1 O2 P3 . . . . 13.5(3) ?
    N6 P1 O2 P3 . . . . -104.8(3) ?
    O1 P1 N5 P3 . . . 2_666 146.1(3) ?
    N6 P1 N5 P3 . . . 2_666 12.6(4) ?
    O2 P1 N5 P3 . . . 2_666 -98.9(3) ?
    N7 P2 N6 P1 . . . . 5.5(4) ?
    Cl1 P2 N6 P1 . . . . 131.7(2) ?
    Cl2 P2 N6 P1 . . . . -121.2(3) ?
    O1 P1 N6 P2 . . . . -144.9(3) ?
    N5 P1 N6 P2 . . . . -10.1(4) ?
    O2 P1 N6 P2 . . . . 102.2(3) ?
    N6 P2 N7 P3 . . . 2_666 -2.2(4) ?
    Cl1 P2 N7 P3 . . . 2_666 -128.6(2) ?
    Cl2 P2 N7 P3 . . . 2_666 125.9(2) ?
    C2 N1 C1 N2 . . . . 1.2(6) ?
    C4 N1 C1 N2 . . . . 179.1(5) ?
    C2 N1 C1 Ag . . . . -178.8(4) ?
    C4 N1 C1 Ag . . . . -0.9(7) ?
    C3 N2 C1 N1 . . . . -1.6(6) ?
    C6 N2 C1 N1 . . . . 179.8(5) ?
    C3 N2 C1 Ag . . . . 178.3(4) ?
    C6 N2 C1 Ag . . . . -0.2(8) ?
    C7 Ag C1 N1 . . . . -47(9) ?
    C7 Ag C1 N2 . . . . 133(8) ?
    C1 N1 C2 C3 . . . . -0.3(7) ?
    C4 N1 C2 C3 . . . . -178.1(5) ?
    N1 C2 C3 N2 . . . . -0.7(6) ?
    C1 N2 C3 C2 . . . . 1.5(6) ?
    C6 N2 C3 C2 . . . . -179.9(5) ?
    C1 N1 C4 C5 . . . . -84.8(7) ?
    C2 N1 C4 C5 . . . . 92.9(7) ?
    C8 N3 C7 N4 . . . . 0.0(6) ?
    C10 N3 C7 N4 . . . . -177.7(4) ?
    C8 N3 C7 Ag . . . . -177.6(4) ?
    C10 N3 C7 Ag . . . . 4.7(7) ?
    C9 N4 C7 N3 . . . . -0.2(6) ?
    C12 N4 C7 N3 . . . . -179.0(4) ?
    C9 N4 C7 Ag . . . . 177.5(4) ?
    C12 N4 C7 Ag . . . . -1.4(7) ?
    C1 Ag C7 N3 . . . . 40(9) ?
    C1 Ag C7 N4 . . . . -137(8) ?
    C7 N3 C8 C9 . . . . 0.1(6) ?
    C10 N3 C8 C9 . . . . 177.7(5) ?
    N3 C8 C9 N4 . . . . -0.2(6) ?
    C7 N4 C9 C8 . . . . 0.2(6) ?
    C12 N4 C9 C8 . . . . 179.0(5) ?
    C7 N3 C10 C11 . . . . 87.5(7) ?
    C8 N3 C10 C11 . . . . -89.9(7) ?
data_global
_journal_date_recd_electronic     2008-11-17
_journal_date_accepted     2008-12-10
_journal_name_full     'Acta Crystallographica, Section E'
_journal_year     2009
_journal_volume     65
_journal_issue      1
_journal_page_first     m105
_journal_page_last     m105
_journal_paper_category     QM
_journal_coeditor_code     BR2087
_publ_contact_author_name     'Claire A. Tessier'
_publ_contact_author_address
;
Department of Chemistry
The University of Akron
Akron, OH 44325-3601
;
_publ_contact_author_email     'tessier@uakron.edu'
_publ_contact_author_fax     ?
_publ_contact_author_phone     '330-972-5304'
_publ_section_title
;
A crystallographically isolated dimeric hydrolyzed chlorophosphazene dianion
;
loop_
    _publ_author_name
    _publ_author_footnote
    _publ_author_address
    'Panzner, Matthew J.' .
;
The University of Akron
Chemistry Department
Akron, OH 44325-3601
USA
;
    'Youngs, Wiley J.' .
;
The University of Akron
Chemistry Department
Akron, OH 44325-3601
USA
;
    'Tessier, Claire A.' .
;
The University of Akron
Chemistry Department
Akron, OH 44325-3601
USA
;
_publ_section_synopsis     .
