# Supplementary material for: A crystallographically isolated dimeric hydrolyzed chloro­phosphazene dianion
Source: Acta Crystallogr Sect E Struct Rep Online. 2008 Dec 20;65(Pt 1):m105. doi: 10.1107/S1600536808042116 (PMC2968009; doi:10.1107/S1600536808042116)
Supplement: Supplementary file 2 [file e-65-0m105-Isup2.hkl]

# 
# h,k,l, Fc-squared, Fo-squared, sigma(Fo-squared) and status flag 
# 
data_I
_shelx_title ' Mp in P-1' 
_shelx_refln_list_code          4 
_shelx_F_calc_maximum      230.72 
_exptl_crystal_F_000       600.00 
_reflns_d_resolution_high  0.8021 
 
loop_ 
 _symmetry_equiv_pos_as_xyz 
 'x, y, z' 
 '-x, -y, -z' 
 
_cell_length_a     9.3224 
_cell_length_b    10.6190 
_cell_length_c    12.2570 
_cell_angle_alpha  78.916 
_cell_angle_beta   71.558 
_cell_angle_gamma  76.107 
 
_shelx_F_squared_multiplier     1.000 
 
loop_ 
 _refln_index_h 
 _refln_index_k 
 _refln_index_l 
 _refln_F_squared_calc 
 _refln_F_squared_meas 
 _refln_F_squared_sigma 
 _refln_observed_status 
   1   0   0        8.76        6.40      3.45 o 
   2   0   0      159.45      159.09      8.55 o 
   3   0   0      426.16      399.53     15.32 o 
   4   0   0        3.49       22.27      8.84 o 
   5   0   0     6054.14     5892.46    103.53 o 
   6   0   0     1499.67     1437.99     46.12 o 
   7   0   0     1437.22     1346.36     47.66 o 
   8   0   0      893.89      838.61     40.63 o 
   9   0   0      492.86      494.56     38.82 o 
  10   0   0       30.00       43.74     32.91 o 
 -10   1   0        5.10        3.89     33.65 o 
  -9   1   0       39.07       74.93     47.33 o 
  -8   1   0     2524.14     2465.02     74.49 o 
  -7   1   0       20.66       22.13     18.12 o 
  -6   1   0     1068.26     1020.41     39.31 o 
  -5   1   0      833.82      755.14     71.87 o 
  -4   1   0      526.88      444.66     23.67 o 
  -3   1   0     9205.10     9290.56    189.71 o 
  -2   1   0     4429.17     4829.62    101.18 o 
  -1   1   0      170.89      294.39     12.25 o 
   0   1   0        1.40        8.39      2.95 o 
   1   1   0     6498.90     6533.01    126.79 o 
   2   1   0     5326.48     5580.72     92.47 o 
   3   1   0       85.93       99.77      9.14 o 
   4   1   0      521.73      435.98     25.93 o 
   5   1   0      374.73      410.54     18.28 o 
   6   1   0     1078.55     1005.04     30.62 o 
   7   1   0     1261.88     1179.37    157.41 o 
   8   1   0      154.21      123.55     24.29 o 
   9   1   0      195.24      140.92     28.77 o 
  10   1   0       85.27       85.38     32.75 o 
 -10   2   0      150.32      206.08     64.12 o 
  -9   2   0       24.65       29.48     27.24 o 
  -8   2   0      110.70      106.91     25.44 o 
  -7   2   0        9.41        0.00     17.84 o 
  -6   2   0     2534.76     2396.92     97.42 o 
  -5   2   0     2042.13     1811.26     54.21 o 
  -4   2   0    10692.42    11816.84    243.26 o 
  -3   2   0       19.60        7.11     18.44 o 
  -2   2   0     4672.02     5671.59    168.69 o 
  -1   2   0     1970.88     1899.09     35.11 o 
   0   2   0     2325.75     2660.17     46.07 o 
   1   2   0     1870.43     1706.77     52.41 o 
   2   2   0    53230.66    54686.98    864.35 o 
   3   2   0    13218.17    12811.62    268.21 o 
   4   2   0      353.23      276.47     14.24 o 
   5   2   0     2621.37     2621.53     52.63 o 
   6   2   0        0.18        0.00     11.27 o 
   7   2   0     2305.97     2067.39     48.83 o 
   8   2   0      796.70      774.58     64.95 o 
   9   2   0      824.57      822.75     44.11 o 
  10   2   0      177.36      253.73     55.04 o 
  11   2   0      341.26      532.22     71.00 o 
 -10   3   0      227.66      192.45     42.62 o 
  -9   3   0      754.86      709.03     48.25 o 
  -8   3   0      364.10      355.30     35.78 o 
  -7   3   0      102.89      103.17     25.47 o 
  -6   3   0     2932.22     2890.75     78.69 o 
  -5   3   0     3315.10     2755.75    133.47 o 
  -4   3   0      535.00      538.05     28.21 o 
  -3   3   0      144.41      276.95     34.95 o 
  -2   3   0     4240.27     4882.27     84.51 o 
  -1   3   0     6682.05     7518.95    124.59 o 
   0   3   0     2135.61     2258.62     42.00 o 
   1   3   0     2037.34     2017.84     43.43 o 
   2   3   0        4.04        7.96      7.70 o 
   3   3   0     4037.49     3488.72     96.95 o 
   4   3   0      324.41      319.94     26.25 o 
   5   3   0      253.35      291.79     18.01 o 
   6   3   0     2357.77     2229.97     49.12 o 
   7   3   0      215.21      229.41     19.63 o 
   8   3   0      380.75      386.65     41.28 o 
   9   3   0       11.53        0.00     23.54 o 
  10   3   0      744.67      854.75     71.55 o 
  11   3   0      184.74      108.98     59.99 o 
  -9   4   0      791.24      731.59    114.21 o 
  -8   4   0      646.34      649.73     70.45 o 
  -7   4   0      405.51      434.68     49.26 o 
  -6   4   0      975.65      909.26     42.01 o 
  -5   4   0      589.71      653.61     33.86 o 
  -4   4   0     1665.60     1879.65     72.10 o 
  -3   4   0        4.84       48.71     16.15 o 
  -2   4   0    26827.03    29540.76    473.36 o 
  -1   4   0     2007.45     2261.27     44.40 o 
   0   4   0       79.02      134.94     15.98 o 
   1   4   0     1217.70     1233.94     31.13 o 
   2   4   0      573.61      566.06     19.79 o 
   3   4   0     9881.91     9492.28    158.12 o 
   4   4   0     6217.54     5604.62     98.74 o 
   5   4   0     1453.19     1393.38     95.04 o 
   6   4   0      257.41      273.25     19.09 o 
   7   4   0        0.18        0.00     14.45 o 
   8   4   0     1084.99     1008.92     46.56 o 
   9   4   0      355.12      310.97     46.23 o 
  10   4   0      656.22      527.27     61.09 o 
  -9   5   0       13.12       19.87     37.48 o 
  -8   5   0      406.95      451.64     43.39 o 
  -7   5   0      356.84      327.55     34.44 o 
  -6   5   0      495.37      492.18     35.41 o 
  -5   5   0     2029.17     2120.76     65.30 o 
  -4   5   0      444.03      562.64     31.67 o 
  -3   5   0     4970.10     5077.12    331.88 o 
  -2   5   0      157.54      128.33     12.75 o 
  -1   5   0     1690.31     1751.75     38.44 o 
   0   5   0     1992.06     2169.32     44.59 o 
   1   5   0     8254.18     8907.14    149.52 o 
   2   5   0     2728.08     2409.37     48.06 o 
   3   5   0      189.80      203.83     14.37 o 
   4   5   0     2166.02     1983.79     55.22 o 
   5   5   0     2647.07     2372.23     50.99 o 
   6   5   0      271.81      254.78     19.55 o 
   7   5   0        6.66       10.96     19.21 o 
   8   5   0       22.09        2.20     36.33 o 
   9   5   0      251.05      329.68     50.64 o 
  10   5   0      623.17      783.75     73.75 o 
  -8   6   0      785.48      736.09     65.22 o 
  -7   6   0      989.42      980.17     95.77 o 
  -6   6   0     1742.47     1818.20     64.18 o 
  -5   6   0        1.22       13.26     20.99 o 
  -4   6   0       17.74       26.30     22.02 o 
  -3   6   0     1296.04     1442.94     76.78 o 
  -2   6   0     3107.49     3347.70     65.99 o 
  -1   6   0       14.09       15.48     13.38 o 
   0   6   0     3606.03     3711.29     70.64 o 
   1   6   0     3609.35     3491.74     73.06 o 
   2   6   0     2187.19     2104.73     45.31 o 
   3   6   0     7280.83     6816.25    223.32 o 
   4   6   0       38.48       55.39     13.87 o 
   5   6   0     1083.59      999.85     31.27 o 
   6   6   0     2457.07     2417.97    123.01 o 
   7   6   0      610.58      736.53     38.39 o 
   8   6   0       61.52       55.59     26.16 o 
   9   6   0      138.05      199.19     34.86 o 
  10   6   0      422.32      367.11     59.44 o 
  -7   7   0      791.58      817.35     54.06 o 
  -6   7   0       89.79       72.53     30.24 o 
  -5   7   0      658.08      601.38     41.28 o 
  -4   7   0      130.38      162.53     26.25 o 
  -3   7   0     4073.06     4202.87    105.21 o 
  -2   7   0      553.26      596.77     33.46 o 
  -1   7   0     3513.02     3567.34     71.14 o 
   0   7   0        2.80        0.70     12.18 o 
   1   7   0      981.24      923.75     31.22 o 
   2   7   0     1695.16     1774.92     43.48 o 
   3   7   0       38.79       42.60     13.93 o 
   4   7   0     8251.81     7474.13    132.93 o 
   5   7   0        2.61        2.51     19.26 o 
   6   7   0      449.16      527.35     37.98 o 
   7   7   0       84.90      118.04     27.43 o 
   8   7   0      359.02      571.83     41.17 o 
   9   7   0      125.85      111.81     34.92 o 
  -7   8   0       10.38        0.00     35.36 o 
  -6   8   0      172.82      154.84     36.00 o 
  -5   8   0      116.05       62.19     29.94 o 
  -4   8   0     6869.68     6944.84    163.79 o 
  -3   8   0       67.15       70.33     24.51 o 
  -2   8   0      118.15      116.92     23.91 o 
  -1   8   0     1726.39     1794.25    144.13 o 
   0   8   0        4.51        6.76     14.98 o 
   1   8   0     3287.72     3061.13     64.46 o 
   2   8   0       19.75       23.65     14.48 o 
   3   8   0      874.70      851.52     40.62 o 
   4   8   0       46.11       82.63     22.29 o 
   5   8   0       18.85       23.81     21.01 o 
   6   8   0      979.94      959.74     43.61 o 
   7   8   0      181.43      207.64     31.18 o 
   8   8   0      360.61      330.78     55.04 o 
   9   8   0       93.22      133.19     57.79 o 
  -6   9   0       43.27       95.09     65.77 o 
  -5   9   0      522.66      531.04     48.79 o 
  -4   9   0       10.19       13.20     29.77 o 
  -3   9   0       13.95       15.14     26.46 o 
  -2   9   0     1406.16     1451.96     56.01 o 
  -1   9   0      744.72      796.71     42.90 o 
   0   9   0     4735.77     4297.63     86.31 o 
   1   9   0        0.76        0.00     15.57 o 
   2   9   0      450.87      432.15     26.18 o 
   3   9   0      492.29      531.12     46.23 o 
   4   9   0      700.81      639.84     36.36 o 
   5   9   0      372.83      326.93     46.78 o 
   6   9   0      391.24      356.10     52.29 o 
   7   9   0      235.03      312.62     53.94 o 
   8   9   0      855.67     1018.22     83.66 o 
   9   9   0      122.64       67.70     55.04 o 
  -5  10   0      478.71      475.23     53.21 o 
  -4  10   0      529.55      537.40     48.14 o 
  -3  10   0       51.82       36.33     31.52 o 
  -2  10   0     1164.54     1076.56     53.11 o 
  -1  10   0      923.59     1017.36     50.48 o 
   0  10   0      226.95      235.07     25.44 o 
   1  10   0      780.86      842.82     35.15 o 
   2  10   0      317.17      244.37     40.73 o 
   3  10   0      250.40      164.57     39.08 o 
   4  10   0       67.40       48.43     34.12 o 
   5  10   0      770.52      714.40     62.74 o 
   6  10   0      251.17      242.72     50.09 o 
   7  10   0      246.23      347.84     60.54 o 
   8  10   0      205.39      151.91     56.69 o 
  -3  11   0      209.95      154.38     41.25 o 
  -2  11   0       78.74       99.62     53.94 o 
  -1  11   0        0.61        0.00     40.73 o 
   0  11   0      647.63      652.21     70.45 o 
   1  11   0        4.70       31.37     35.22 o 
   2  11   0     3496.20     2912.10    123.29 o 
   3  11   0      124.84      224.01     46.78 o 
   4  11   0       50.43       77.60     40.18 o 
   5  11   0      122.59      145.30     45.68 o 
   6  11   0      302.20      284.55     56.14 o 
   7  11   0      844.01      757.33     80.36 o 
  -2  12   0       88.18       71.55     61.64 o 
  -1  12   0     1184.40     1416.14    101.82 o 
   2  12   0       44.95       39.08     43.48 o 
   3  12   0      156.14      203.64     51.74 o 
   4  12   0      733.34      617.53     71.55 o 
   5  12   0       79.96      117.78     52.84 o 
   6  12   0       97.57      113.93     59.99 o 
  -5 -12   1       50.31       13.21     47.88 o 
  -4 -12   1       71.83       66.05     52.29 o 
  -3 -12   1      234.19      195.94     51.19 o 
  -2 -12   1        0.31        0.00     44.03 o 
  -1 -12   1       41.52       20.91     47.33 o 
   0 -12   1     2272.28     2342.45    130.99 o 
   1 -12   1      464.41      459.57     73.75 o 
  -7 -11   1        0.71        0.55     57.24 o 
  -6 -11   1      862.56      799.71     79.81 o 
  -5 -11   1       11.14        4.95     40.73 o 
  -4 -11   1       60.29      101.27     43.48 o 
  -3 -11   1      281.33      268.59     50.64 o 
  -2 -11   1       88.55       94.67     39.63 o 
  -1 -11   1      806.20      813.86     58.62 o 
   0 -11   1      334.81      381.42     58.34 o 
   1 -11   1      392.89      534.98     68.25 o 
   2 -11   1       29.73        0.00     47.33 o 
   3 -11   1       56.95       62.74     55.04 o 
  -8 -10   1       75.24      130.44     64.40 o 
  -7 -10   1      103.20      178.33     56.69 o 
  -6 -10   1      598.87      724.86     68.80 o 
  -5 -10   1       31.28      102.37     41.28 o 
  -4 -10   1     2523.18     2245.03    105.67 o 
  -3 -10   1      133.88      211.90     42.93 o 
  -2 -10   1      677.35      671.57     42.08 o 
  -1 -10   1       10.13       17.09     23.13 o 
   0 -10   1        4.88        0.00     36.05 o 
   1 -10   1        3.45        0.00     36.88 o 
   2 -10   1     1824.59     1866.36    101.82 o 
   3 -10   1     3663.91     3798.84    108.69 o 
   4 -10   1      212.59      200.50     40.63 o 
   5 -10   1       54.63       18.04     42.10 o 
  -8  -9   1       89.95       83.66     54.49 o 
  -7  -9   1       19.36       21.47     43.48 o 
  -6  -9   1      141.41      159.06     42.93 o 
  -5  -9   1     1342.07     1226.81     74.85 o 
  -4  -9   1       63.20       54.49     32.47 o 
  -3  -9   1      486.12      447.27     44.86 o 
  -2  -9   1      136.69      168.09     26.46 o 
  -1  -9   1     1806.50     1678.94     58.10 o 
   0  -9   1      647.99      720.11     32.47 o 
   1  -9   1       44.93       68.66     19.08 o 
   2  -9   1      486.82      504.96     38.60 o 
   3  -9   1     1445.11     1436.35    110.35 o 
   4  -9   1      139.69      177.91     34.01 o 
   5  -9   1      166.90      186.57     37.36 o 
   6  -9   1      572.75      570.16     53.99 o 
  -9  -8   1      107.86      197.59     62.19 o 
  -8  -8   1      957.28     1035.83     81.46 o 
  -7  -8   1       80.62       56.69     39.63 o 
  -6  -8   1      136.29      201.99     43.48 o 
  -5  -8   1       13.50        8.26     29.72 o 
  -4  -8   1      306.58      374.35     32.02 o 
  -3  -8   1      597.86      575.35     33.77 o 
  -2  -8   1     5999.76     5524.75    103.60 o 
  -1  -8   1        4.71       16.30     14.64 o 
   0  -8   1     2061.62     2125.96     51.94 o 
   1  -8   1       13.11       20.90     16.27 o 
   2  -8   1      189.31      192.55     26.55 o 
   3  -8   1      937.31      954.34     45.24 o 
   4  -8   1      334.92      321.46     34.24 o 
   5  -8   1     1807.49     1796.51     68.06 o 
   6  -8   1     1836.41     1845.70     72.36 o 
   7  -8   1      189.43      181.70     42.10 o 
  -9  -7   1        1.23        0.00     50.64 o 
  -8  -7   1     1054.07     1062.80     79.81 o 
  -7  -7   1        9.87       23.67     37.43 o 
  -6  -7   1      127.79      193.85     26.25 o 
  -5  -7   1      646.55      712.52     29.94 o 
  -4  -7   1     1146.04      993.02     32.37 o 
  -3  -7   1     7541.75     7051.52    125.80 o 
  -2  -7   1     1414.34     1253.84     34.61 o 
  -1  -7   1     1143.83     1166.51     33.31 o 
   0  -7   1        7.77       18.68     13.08 o 
   1  -7   1       59.44       42.52     14.88 o 
   2  -7   1     6016.48     6225.46    113.90 o 
   3  -7   1      127.54      140.18     23.31 o 
   4  -7   1      886.87      866.98     42.90 o 
   5  -7   1      605.74      574.16     40.28 o 
   6  -7   1      360.39      364.09     54.21 o 
   7  -7   1        2.83        5.37     29.29 o 
   8  -7   1      239.03      212.94     43.72 o 
  -9  -6   1       77.49       27.52     51.19 o 
  -8  -6   1      213.26      270.39     33.19 o 
  -7  -6   1        6.45       13.67     22.57 o 
  -6  -6   1     5283.75     5096.67     97.83 o 
  -5  -6   1       53.15       65.06     16.40 o 
  -4  -6   1      658.07      651.65     25.16 o 
  -3  -6   1     2994.24     2902.22     58.78 o 
  -2  -6   1        2.86       19.36     11.96 o 
  -1  -6   1     1382.13     1302.75     32.94 o 
   0  -6   1     2527.54     2517.49     52.11 o 
   1  -6   1     3445.34     3433.49     68.32 o 
   2  -6   1      253.81      345.07     19.42 o 
   3  -6   1       38.04       80.29     19.65 o 
   4  -6   1       15.57        0.00     18.41 o 
   5  -6   1      696.47      785.22     46.78 o 
   6  -6   1     2105.10     2032.84     69.11 o 
   7  -6   1      353.41      327.51     37.34 o 
   8  -6   1      232.09      211.72     39.43 o 
 -10  -5   1        7.18       70.45     53.94 o 
  -9  -5   1      467.29      504.15     59.44 o 
  -8  -5   1      328.13      338.83     51.19 o 
  -7  -5   1     1057.86      943.54     34.87 o 
  -6  -5   1        3.47       19.74     15.96 o 
  -5  -5   1     1137.70     1061.62     32.04 o 
  -4  -5   1       86.27      110.96     14.79 o 
  -3  -5   1     1050.25      936.77     50.21 o 
  -2  -5   1     4704.76     4633.35    206.74 o 
  -1  -5   1     1148.79     1043.13     29.15 o 
   0  -5   1     7120.64     7908.40    134.69 o 
   1  -5   1     5351.62     6022.19    105.84 o 
   2  -5   1       31.87       56.09     13.09 o 
   3  -5   1      395.98      453.06     32.45 o 
   4  -5   1     6507.26     6798.83    152.75 o 
   5  -5   1      699.17      802.56     38.92 o 
   6  -5   1      820.56      846.35     53.39 o 
   7  -5   1      649.05      508.67     39.31 o 
   8  -5   1      434.34      445.30     69.35 o 
   9  -5   1      117.61       69.45     37.34 o 
 -10  -4   1       45.77      121.09     50.09 o 
  -9  -4   1       99.49       85.86     40.73 o 
  -8  -4   1       21.04       16.98     31.10 o 
  -7  -4   1       86.15      111.01     17.98 o 
  -6  -4   1      117.03      100.15     16.81 o 
  -5  -4   1      403.05      450.24     24.65 o 
  -4  -4   1    15001.17    14035.78    231.59 o 
  -3  -4   1      101.63      142.48     12.65 o 
  -2  -4   1      248.60      271.79     14.12 o 
  -1  -4   1        0.24        4.64      9.10 o 
   0  -4   1     3585.39     3637.62     65.88 o 
   1  -4   1     6954.11     7585.65    128.31 o 
   2  -4   1       23.67       39.89     10.52 o 
   3  -4   1     1340.94     1255.60     31.69 o 
   4  -4   1     2523.88     2901.58     92.74 o 
   5  -4   1      919.12      922.05     39.11 o 
   6  -4   1     1695.45     1748.89     58.49 o 
   7  -4   1        7.89        0.00     21.63 o 
   8  -4   1      858.63      839.04     49.81 o 
   9  -4   1      413.62      386.37     42.42 o 
 -10  -3   1      541.23      403.43     59.99 o 
  -9  -3   1      266.04      298.17     49.53 o 
  -8  -3   1      874.18      978.48     56.97 o 
  -7  -3   1     2790.46     2752.56     63.20 o 
  -6  -3   1        0.93        7.71     14.14 o 
  -5  -3   1     1282.92     1145.98     35.40 o 
  -4  -3   1     1634.72     1572.04     60.03 o 
  -3  -3   1       44.24       81.23     11.14 o 
  -2  -3   1     1970.28     1687.68     41.30 o 
  -1  -3   1     1062.90     1232.19     26.23 o 
   0  -3   1    26466.25    30011.56    477.86 o 
   1  -3   1     6366.92     7570.24    126.31 o 
   2  -3   1     8406.05    10179.92    168.10 o 
   3  -3   1     1072.76     1271.21     29.79 o 
   4  -3   1      692.48      814.23     33.23 o 
   5  -3   1      588.77      628.40     32.69 o 
   6  -3   1     2485.32     2599.95     72.66 o 
   7  -3   1     3035.75     2906.43     82.62 o 
   8  -3   1      694.19      746.27     65.22 o 
   9  -3   1      194.77      177.98     33.80 o 
  10  -3   1      122.92       89.05     38.38 o 
 -10  -2   1       81.87      139.83     62.47 o 
  -9  -2   1      148.10      108.65     27.78 o 
  -8  -2   1     1805.72     1909.41     61.29 o 
  -7  -2   1      191.06      171.46     21.82 o 
  -6  -2   1     1672.91     1462.93     37.80 o 
  -5  -2   1      666.83      604.58     22.06 o 
  -4  -2   1       75.07       76.15     22.02 o 
  -3  -2   1       34.89       73.38      9.58 o 
  -2  -2   1    17167.94    17222.94    276.52 o 
  -1  -2   1    13515.21    13669.82    267.47 o 
   0  -2   1     4854.49     6024.36     99.15 o 
   1  -2   1      134.27       89.10     11.53 o 
   2  -2   1        0.08        0.70      8.21 o 
   3  -2   1     8045.60     9404.33    155.74 o 
   4  -2   1     3040.92     3117.69     58.51 o 
   5  -2   1      482.77      578.16     32.20 o 
   6  -2   1      500.34      537.28     37.43 o 
   7  -2   1     1968.98     1886.09     60.86 o 
   8  -2   1       17.87       32.76     23.04 o 
   9  -2   1      639.55      641.15     43.97 o 
  10  -2   1      168.69      158.41     48.16 o 
 -10  -1   1      416.38      378.49     40.95 o 
  -9  -1   1      384.71      377.84     54.21 o 
  -8  -1   1      169.78      176.90     26.55 o 
  -7  -1   1       40.34       46.11     17.59 o 
  -6  -1   1     1132.24     1123.20     32.39 o 
  -5  -1   1     7738.74     7166.58    124.11 o 
  -4  -1   1     5606.03     5464.14    100.26 o 
  -3  -1   1      110.70      126.52     10.44 o 
  -2  -1   1      292.62      385.40     13.18 o 
  -1  -1   1     6807.37     7032.08    204.92 o 
   0  -1   1     1659.89     2170.95     47.26 o 
   1  -1   1       73.94       58.61      6.55 o 
   2  -1   1    12936.59    15873.96    254.68 o 
   3  -1   1     8311.16     8727.14    144.29 o 
   4  -1   1     8471.88     8750.21    146.38 o 
   5  -1   1       53.95       50.17     11.24 o 
   6  -1   1       78.80       68.61     18.16 o 
   7  -1   1      834.26      863.00     38.53 o 
   8  -1   1     1355.31     1278.91     50.01 o 
   9  -1   1      286.29      229.95     32.02 o 
  10  -1   1     1536.19     1557.56     74.30 o 
 -10   0   1       97.23       85.69     35.25 o 
  -9   0   1        0.83        0.00     24.07 o 
  -8   0   1      353.39      321.33     44.31 o 
  -7   0   1      123.91      111.94     21.53 o 
  -6   0   1     4549.38     4256.86    164.02 o 
  -5   0   1     1009.20      867.48     26.48 o 
  -4   0   1     2927.08     2735.69     60.13 o 
  -3   0   1     1326.63     1592.12     47.57 o 
  -2   0   1        0.66       15.85      6.70 o 
  -1   0   1    12925.74    15060.01    239.81 o 
   0   0   1      195.76      219.25     10.18 o 
   1   0   1    14835.62    18376.59    305.05 o 
   2   0   1      139.29      108.00      7.53 o 
   3   0   1     1797.92     1548.77     31.27 o 
   4   0   1     1733.30     1620.97     52.91 o 
   5   0   1      334.82      366.54     17.17 o 
   6   0   1      688.63      686.94     29.98 o 
   7   0   1      319.22      307.36     25.38 o 
   8   0   1       31.14       12.64     20.10 o 
   9   0   1      160.83      150.00     28.28 o 
  10   0   1       65.21      150.21     34.04 o 
  11   0   1        6.62        0.00     58.89 o 
 -10   1   1      304.96      354.83     44.55 o 
  -9   1   1      551.07      595.86     53.66 o 
  -8   1   1        5.14        9.39     22.72 o 
  -7   1   1     2523.80     2123.88    138.97 o 
  -6   1   1      307.91      302.30     24.44 o 
  -5   1   1       26.70       26.46     14.28 o 
  -4   1   1     4315.40     4215.51     95.44 o 
  -3   1   1     1435.10     1534.10     48.71 o 
  -2   1   1    36407.53    39081.84    771.09 o 
  -1   1   1      320.32      288.05     12.61 o 
   0   1   1     7408.35     7867.52    126.17 o 
   1   1   1     1734.97     1825.01     47.88 o 
   2   1   1      307.66      287.56     12.52 o 
   3   1   1      531.30      494.81     14.91 o 
   4   1   1     6520.72     6598.04    111.99 o 
   5   1   1     5890.60     5547.72    100.89 o 
   6   1   1     4483.85     4271.49     80.37 o 
   7   1   1      152.91      164.09     21.19 o 
   8   1   1        0.80       34.45     20.14 o 
   9   1   1       84.03       73.89     26.22 o 
  10   1   1     1147.74     1079.82     55.65 o 
  11   1   1      221.08      112.28     59.44 o 
 -10   2   1     2050.76     2019.24     80.15 o 
  -9   2   1       78.97       52.46     30.14 o 
  -8   2   1      620.97      629.81     41.06 o 
  -7   2   1      666.73      673.48     47.88 o 
  -6   2   1      125.37      102.06     19.80 o 
  -5   2   1      775.04      758.40     32.88 o 
  -4   2   1      467.23      478.46     24.90 o 
  -3   2   1    17478.72    19052.01    379.67 o 
  -2   2   1       36.55       39.86     13.21 o 
  -1   2   1     1369.16     1650.08     37.37 o 
   0   2   1      412.82      364.33     12.84 o 
   1   2   1     4927.81     5591.14     91.82 o 
   2   2   1    34665.68    34167.59    541.57 o 
   3   2   1        2.09       15.55      6.98 o 
   4   2   1        2.79        1.82      8.06 o 
   5   2   1    10594.07    10404.10    209.48 o 
   6   2   1      164.08      152.42     15.55 o 
   7   2   1      409.99      396.28     33.57 o 
   8   2   1      262.60      279.27     26.79 o 
   9   2   1        1.76        0.00     23.13 o 
  10   2   1      245.17      263.64     51.74 o 
  -9   3   1      100.06       79.35     44.03 o 
  -8   3   1      102.80      100.42     27.27 o 
  -7   3   1     1474.55     1321.63     51.54 o 
  -6   3   1     1748.13     1745.44     56.42 o 
  -5   3   1       13.71       15.51     14.81 o 
  -4   3   1      149.65      238.17     21.19 o 
  -3   3   1      781.49      808.86     30.74 o 
  -2   3   1      143.34      111.02     14.34 o 
  -1   3   1     6490.10     7176.16    119.24 o 
   0   3   1    14412.62    16008.00    257.15 o 
   1   3   1       15.04       72.07     11.28 o 
   2   3   1     6812.93     6180.70    143.96 o 
   3   3   1     3243.68     3123.95     56.70 o 
   4   3   1      135.03      118.11     11.14 o 
   5   3   1     3101.71     2787.52     74.25 o 
   6   3   1      879.18      778.43     25.94 o 
   7   3   1     1118.03     1094.56     38.96 o 
   8   3   1     1891.72     1883.25     48.88 o 
   9   3   1      162.92      203.64     45.13 o 
  10   3   1      706.47      632.94     64.95 o 
  11   3   1       33.96       96.87     59.44 o 
  -9   4   1      366.01      357.39     43.96 o 
  -8   4   1     1731.72     1580.93     63.31 o 
  -7   4   1      433.51      434.22     35.60 o 
  -6   4   1     1073.87     1089.34     45.53 o 
  -5   4   1       23.31       47.12     55.31 o 
  -4   4   1     1955.99     1796.61     62.47 o 
  -3   4   1     5241.17     5506.16    163.19 o 
  -2   4   1      270.56      346.40     15.15 o 
  -1   4   1     5051.53     5101.07     88.44 o 
   0   4   1     5066.78     5300.11     91.05 o 
   1   4   1     4193.28     4079.97     71.69 o 
   2   4   1     5031.91     5257.40     90.52 o 
   3   4   1      500.46      462.16     23.26 o 
   4   4   1    11224.63    10960.77    182.47 o 
   5   4   1     2182.92     2041.41     44.72 o 
   6   4   1       65.54       64.68     14.72 o 
   7   4   1      375.01      343.47     21.85 o 
   8   4   1      753.66      803.12     41.62 o 
   9   4   1       56.68       24.22     34.67 o 
  10   4   1      226.84      178.88     48.43 o 
  11   4   1       87.63      170.62     57.24 o 
  -8   5   1      115.76      138.14     33.02 o 
  -7   5   1      146.38       92.41     27.44 o 
  -6   5   1      140.34      136.52     25.68 o 
  -5   5   1       32.09       91.47     21.47 o 
  -4   5   1     7518.40     7670.79    266.11 o 
  -3   5   1      373.18      448.33     27.62 o 
  -2   5   1      238.35      307.84     15.95 o 
  -1   5   1     1787.24     1869.45     40.02 o 
   0   5   1       16.91       11.54      9.70 o 
   1   5   1     2216.33     2203.35     49.26 o 
   2   5   1     1451.53     1277.57     30.26 o 
   3   5   1     3026.49     2546.10    102.09 o 
   4   5   1      429.37      393.11     37.78 o 
   5   5   1      255.34      230.24     17.23 o 
   6   5   1      430.24      377.66     33.23 o 
   7   5   1      268.11      286.84     26.61 o 
   8   5   1      978.66     1004.12     45.88 o 
   9   5   1      133.14      127.08     31.74 o 
  10   5   1       22.96       25.87     46.23 o 
  11   5   1       48.49       56.14     61.09 o 
  -8   6   1       78.64       73.17     36.35 o 
  -7   6   1     1289.53     1310.09     59.09 o 
  -6   6   1     1532.26     1695.55    239.14 o 
  -5   6   1     1491.63     1565.28     96.32 o 
  -4   6   1      128.40      100.66     23.34 o 
  -3   6   1       43.68       55.78     18.18 o 
  -2   6   1     1615.08     1656.00     39.27 o 
  -1   6   1     3273.32     3350.13     65.20 o 
   0   6   1    11264.94    11849.06    197.88 o 
   1   6   1      326.34      330.57     17.47 o 
   2   6   1       72.83       89.74     12.92 o 
   3   6   1     7054.27     6356.67    112.04 o 
   4   6   1      361.60      336.11     24.27 o 
   5   6   1     1122.22      983.17     30.45 o 
   6   6   1     1370.32     1126.82     42.45 o 
   7   6   1      647.16      619.77     35.81 o 
   8   6   1      420.71      528.81     37.76 o 
   9   6   1      154.61      195.01     33.85 o 
  10   6   1       21.77        4.40     45.68 o 
  -7   7   1        8.69       25.79     32.84 o 
  -6   7   1       28.00       45.85     29.51 o 
  -5   7   1        1.10        0.00     27.79 o 
  -4   7   1      694.14      719.12     41.41 o 
  -3   7   1       28.03       29.31     20.80 o 
  -2   7   1     3174.46     3309.92    126.59 o 
  -1   7   1     1103.97     1070.15     57.16 o 
   0   7   1     1060.56      971.24     42.34 o 
   1   7   1      674.17      666.31     24.48 o 
   2   7   1        5.54        6.50     12.50 o 
   3   7   1     2445.68     2249.59     64.44 o 
   4   7   1       17.58       35.03     14.16 o 
   5   7   1      280.62      343.38     32.20 o 
   6   7   1     1048.45     1079.17     42.71 o 
   7   7   1       51.53       66.25     23.49 o 
   8   7   1      668.28      605.81     40.50 o 
   9   7   1       64.16       62.16     31.13 o 
  10   7   1        8.18        6.19     36.09 o 
  -7   8   1      286.79      242.99     45.88 o 
  -6   8   1      664.98      615.65     49.98 o 
  -5   8   1     3079.76     3158.33    129.89 o 
  -4   8   1      140.09      158.69     31.49 o 
  -3   8   1     1713.74     1743.81     80.08 o 
  -2   8   1       48.47       69.49     22.92 o 
  -1   8   1      614.23      608.88     27.19 o 
   0   8   1     4826.23     5059.76    101.72 o 
   1   8   1      254.50      287.36     20.27 o 
   2   8   1     5617.19     5392.91    100.57 o 
   3   8   1     1593.21     1606.88     42.35 o 
   4   8   1      141.54      152.31     22.76 o 
   5   8   1       22.76       12.74     18.46 o 
   6   8   1      210.58      243.62     28.59 o 
   7   8   1       97.72       75.51     28.62 o 
   8   8   1     1361.08     1329.41     78.43 o 
   9   8   1      161.36      251.84     39.39 o 
  10   8   1      176.28      294.46     67.70 o 
  -6   9   1     2625.63     2581.42     91.72 o 
  -5   9   1      124.28      161.28     36.78 o 
  -4   9   1      108.59      134.41     33.75 o 
  -3   9   1      888.99     1008.88     50.16 o 
  -2   9   1       44.60       40.75     25.29 o 
  -1   9   1      583.16      670.29     39.49 o 
   0   9   1       30.78       26.92     16.96 o 
   1   9   1     2764.54     2559.24     58.48 o 
   2   9   1      308.00      288.45     22.34 o 
   3   9   1       91.81      109.17     24.77 o 
   4   9   1        3.04        8.07     19.84 o 
   5   9   1      314.94      274.92     28.99 o 
   6   9   1      375.75      472.53     60.82 o 
   7   9   1       61.54       85.55     28.77 o 
   8   9   1        0.37       26.42     46.78 o 
   9   9   1      210.53      223.46     58.89 o 
  -5  10   1      100.22      137.04     42.79 o 
  -4  10   1      490.92      534.07     48.05 o 
  -3  10   1     1748.35     1701.23     67.72 o 
  -2  10   1     2770.83     2810.41     86.25 o 
  -1  10   1        3.94       21.00     42.38 o 
   0  10   1        6.73        0.00     18.36 o 
   1  10   1      630.25      720.98     43.08 o 
   2  10   1      567.51      569.06     75.40 o 
   3  10   1     1431.56     1469.28     53.50 o 
   4  10   1     1400.21     1331.18     51.94 o 
   5  10   1       53.08       44.00     26.33 o 
   6  10   1      685.66      817.87     68.80 o 
   7  10   1      142.37      185.48     52.84 o 
   8  10   1        4.99        0.00     48.43 o 
  -3  11   1      606.76      625.59     52.21 o 
  -2  11   1      631.77      624.61     49.20 o 
  -1  11   1      653.71      824.75     52.04 o 
   0  11   1       53.50       75.35     33.26 o 
   1  11   1      597.54      539.75     39.47 o 
   2  11   1        3.78       23.02     24.72 o 
   3  11   1      476.58      434.81     51.19 o 
   4  11   1      302.63      236.12     47.33 o 
   5  11   1      429.36      371.51     54.49 o 
   6  11   1      510.67      553.69     65.50 o 
   7  11   1       13.16       42.93     50.64 o 
  -2  12   1      529.84      583.41     79.81 o 
   2  12   1       47.20       45.13     43.48 o 
   3  12   1      288.29      259.78     50.64 o 
   4  12   1       30.94       74.85     47.33 o 
   5  12   1      340.68      305.46     58.89 o 
   6  12   1      511.64      497.55     69.90 o 
   2  13   1      268.27      193.19     58.89 o 
   3  13   1       15.36       11.56     50.09 o 
  -4 -12   2      146.27      145.85     56.69 o 
  -3 -12   2       62.06       37.98     51.19 o 
  -2 -12   2        7.28       32.47     48.43 o 
  -1 -12   2       23.53       41.83     49.53 o 
   0 -12   2      109.66      116.13     58.34 o 
   1 -12   2      498.79      473.33     76.50 o 
  -6 -11   2       15.64       30.27     51.19 o 
  -5 -11   2        0.47       23.67     44.03 o 
  -4 -11   2      100.39       93.57     44.58 o 
  -3 -11   2       62.18      122.19     45.68 o 
  -2 -11   2     2924.49     2547.74    118.33 o 
  -1 -11   2      144.28      132.23     39.90 o 
   0 -11   2       49.90       50.32     32.30 o 
   1 -11   2      442.51      435.36     66.05 o 
   2 -11   2       38.45        0.00     47.88 o 
   3 -11   2       31.83       18.16     50.09 o 
  -7 -10   2       37.48       39.08     52.84 o 
  -6 -10   2        4.63       56.69     45.13 o 
  -5 -10   2      340.57      399.03     56.69 o 
  -4 -10   2        6.13       34.12     37.43 o 
  -3 -10   2      414.78      436.27     51.46 o 
  -2 -10   2      461.30      453.86     56.69 o 
  -1 -10   2     1064.33     1098.20     52.74 o 
   0 -10   2       38.42       43.20     26.49 o 
   1 -10   2      707.98      692.39     67.15 o 
   2 -10   2      418.03      358.85     56.69 o 
   3 -10   2       75.08       24.77     43.48 o 
   4 -10   2      777.57      836.04     84.76 o 
   5 -10   2      713.45      641.20     82.56 o 
  -8  -9   2       70.56      140.90     58.89 o 
  -7  -9   2       79.88      129.34     51.19 o 
  -6  -9   2      238.58      234.46     50.64 o 
  -5  -9   2       19.14       62.74     37.98 o 
  -4  -9   2     1333.13     1216.03     59.72 o 
  -3  -9   2        0.74       40.40     23.00 o 
  -2  -9   2      164.11      157.71     27.78 o 
  -1  -9   2        6.03        0.00     20.49 o 
   0  -9   2     1715.97     1598.81     58.74 o 
   1  -9   2     2161.36     2345.20     73.64 o 
   2  -9   2      810.71      931.25     71.00 o 
   3  -9   2       34.71       20.36     39.08 o 
   4  -9   2       43.42       21.98     32.13 o 
   5  -9   2       64.83       98.33     36.78 o 
   6  -9   2      610.16      542.65     52.73 o 
  -9  -8   2       26.80       51.74     61.09 o 
  -8  -8   2      635.95      808.52     77.05 o 
  -7  -8   2      874.23      910.34     75.95 o 
  -6  -8   2      214.33      201.99     46.78 o 
  -5  -8   2       69.35       61.70     26.55 o 
  -4  -8   2      110.19      175.46     26.85 o 
  -3  -8   2      906.75      959.60     63.29 o 
  -2  -8   2      325.27      364.18     29.94 o 
  -1  -8   2     1053.76      952.87     54.49 o 
   0  -8   2     1412.38     1317.91     49.36 o 
   1  -8   2     1266.86     1317.72     39.74 o 
   2  -8   2      725.50      820.05     33.19 o 
   3  -8   2      152.80      144.13     27.24 o 
   4  -8   2     1657.68     1618.85     61.48 o 
   5  -8   2     1683.19     1579.27     63.76 o 
   6  -8   2       31.43       30.66     36.05 o 
   7  -8   2     1007.60     1115.91     69.62 o 
  -9  -7   2       47.36       35.22     52.84 o 
  -8  -7   2       63.89       33.57     45.13 o 
  -7  -7   2       64.37      117.23     45.13 o 
  -6  -7   2      166.04      180.41     30.36 o 
  -5  -7   2      193.58      172.45     27.05 o 
  -4  -7   2     4570.25     4408.03    111.86 o 
  -3  -7   2       46.04       51.43     25.59 o 
  -2  -7   2      792.75      728.31     27.20 o 
  -1  -7   2       93.65      105.05     18.02 o 
   0  -7   2        1.36        0.00     16.40 o 
   1  -7   2      667.44      680.47     27.86 o 
   2  -7   2     2813.37     2840.83     61.75 o 
   3  -7   2       53.98       55.90     21.36 o 
   4  -7   2     3512.84     3506.17     94.42 o 
   5  -7   2      385.77      394.18     36.35 o 
   6  -7   2       58.54       42.29     27.95 o 
   7  -7   2      273.58      282.78     40.39 o 
   8  -7   2       78.32       89.83     40.86 o 
  -8  -6   2       16.75       44.03     44.03 o 
  -7  -6   2     1260.89     1419.21     57.36 o 
  -6  -6   2      784.38      871.50     43.72 o 
  -5  -6   2     2566.40     2385.84     66.31 o 
  -4  -6   2       83.69       77.16     15.92 o 
  -3  -6   2     1977.22     1782.43     73.23 o 
  -2  -6   2      456.70      448.27     20.71 o 
  -1  -6   2     3922.40     3720.51     71.67 o 
   0  -6   2     2886.05     3013.69     60.64 o 
   1  -6   2      279.62      247.03     17.83 o 
   2  -6   2     2340.90     2491.21     54.08 o 
   3  -6   2     5794.68     6204.02    113.11 o 
   4  -6   2        8.70       14.03     18.68 o 
   5  -6   2       14.59        7.33     20.21 o 
   6  -6   2      546.37      505.72     38.32 o 
   7  -6   2     2052.84     1806.53     67.54 o 
   8  -6   2      737.67      748.89     52.32 o 
  -8  -5   2      290.14      307.31     28.56 o 
  -7  -5   2      200.53      226.79     23.43 o 
  -6  -5   2     1402.63     1206.19     47.41 o 
  -5  -5   2      153.52      200.63     18.70 o 
  -4  -5   2        6.32        0.00     11.83 o 
  -3  -5   2      667.63      579.25     31.47 o 
  -2  -5   2      219.00      197.23     16.95 o 
  -1  -5   2     6414.31     6737.61    116.89 o 
   0  -5   2     3886.94     4376.99     82.71 o 
   1  -5   2      727.49      675.62     23.10 o 
   2  -5   2        7.50       15.48     11.46 o 
   3  -5   2      222.31      287.40     20.86 o 
   4  -5   2     2053.83     2183.80     76.50 o 
   5  -5   2      171.93      230.14     26.55 o 
   6  -5   2     1466.90     1433.99     68.25 o 
   7  -5   2      587.96      513.26     67.42 o 
   8  -5   2        6.21        0.00     28.27 o 
   9  -5   2      202.19      242.72     60.54 o 
 -10  -4   2      271.27      275.74     59.99 o 
  -9  -4   2      595.97      606.84     57.24 o 
  -8  -4   2       39.16       14.66     23.89 o 
  -7  -4   2      122.14       79.25     18.76 o 
  -6  -4   2      867.48      863.27     34.44 o 
  -5  -4   2     2017.12     1925.29     39.50 o 
  -4  -4   2     7029.68     6634.21    152.72 o 
  -3  -4   2     4439.35     4200.98     95.06 o 
  -2  -4   2      375.58      383.26     22.88 o 
  -1  -4   2     1771.18     1941.32     68.99 o 
   0  -4   2       18.74       13.54      9.06 o 
   1  -4   2     1311.90     1404.68     32.39 o 
   2  -4   2    11684.19    13619.76    224.97 o 
   3  -4   2     3923.65     4003.51     83.42 o 
   4  -4   2      143.86      203.95     17.85 o 
   5  -4   2     2858.01     3050.54     82.28 o 
   6  -4   2     1023.78      984.04     42.76 o 
   7  -4   2      230.49      243.82     30.16 o 
   8  -4   2     1500.56     1403.76     59.23 o 
   9  -4   2      251.21      205.38     38.32 o 
 -10  -3   2        0.04       24.22     50.64 o 
  -9  -3   2        0.01        0.00     26.95 o 
  -8  -3   2      113.77       81.78     26.42 o 
  -7  -3   2        2.63       32.55     16.53 o 
  -6  -3   2     3438.24     3328.85     70.60 o 
  -5  -3   2       61.63       65.56     13.44 o 
  -4  -3   2      211.13      238.62     15.89 o 
  -3  -3   2     1372.75     1311.45     43.56 o 
  -2  -3   2      654.68      679.11     34.39 o 
  -1  -3   2      479.94      465.68     18.43 o 
   0  -3   2      169.33      169.84     10.73 o 
   1  -3   2     2100.43     2417.41     46.38 o 
   2  -3   2     9885.86    12186.29    200.29 o 
   3  -3   2     1806.21     2021.79     42.19 o 
   4  -3   2      363.86      456.52     20.70 o 
   5  -3   2      609.97      724.75     63.29 o 
   6  -3   2      484.26      554.33     69.62 o 
   7  -3   2        1.42        0.00     18.63 o 
   8  -3   2      523.93      459.85     37.73 o 
   9  -3   2      919.91      968.91     53.32 o 
  10  -3   2        4.48        8.91     35.58 o 
 -10  -2   2      245.13      337.02     41.59 o 
  -9  -2   2      918.80      935.59     48.42 o 
  -8  -2   2       31.73       33.95     22.57 o 
  -7  -2   2      774.34      743.94     35.99 o 
  -6  -2   2       45.87       52.13     15.44 o 
  -5  -2   2      216.82      221.93     16.53 o 
  -4  -2   2     1008.38      901.71     25.92 o 
  -3  -2   2     8840.24     8652.25    144.77 o 
  -2  -2   2    27649.90    27860.36    513.80 o 
  -1  -2   2      410.71      466.15     20.04 o 
   0  -2   2     3559.93     4534.69     98.38 o 
   1  -2   2     3951.78     5703.06     96.03 o 
   2  -2   2     1041.30     1014.97     24.40 o 
   3  -2   2     3270.38     3857.29     69.67 o 
   4  -2   2     1978.05     2206.96     58.36 o 
   5  -2   2     7639.24     7945.31    136.99 o 
   6  -2   2     3295.25     3066.29    200.89 o 
   7  -2   2      105.60       77.62     21.31 o 
   8  -2   2       28.26       35.78     23.00 o 
   9  -2   2      231.15      245.95     45.13 o 
  10  -2   2      935.64      937.16     56.63 o 
 -10  -1   2      376.75      393.26     43.20 o 
  -9  -1   2      247.29      241.39     48.98 o 
  -8  -1   2     1384.10     1138.32     47.66 o 
  -7  -1   2       27.01       66.41     20.53 o 
  -6  -1   2      116.80       95.98     19.90 o 
  -5  -1   2       83.47       80.85     13.24 o 
  -4  -1   2      846.31      691.17     22.21 o 
  -3  -1   2     6753.80     6255.12    106.60 o 
  -2  -1   2     4339.41     4562.37    101.40 o 
  -1  -1   2      230.57      176.24     12.04 o 
   0  -1   2      310.61      358.25     15.55 o 
   1  -1   2        2.50       40.42      7.04 o 
   2  -1   2     7889.99     9908.42    161.91 o 
   3  -1   2      320.53      397.69     21.09 o 
   4  -1   2     7755.84     8905.17    149.59 o 
   5  -1   2     1593.22     1590.63     36.73 o 
   6  -1   2      410.65      426.06     73.75 o 
   7  -1   2      371.67      384.57     28.56 o 
   8  -1   2      114.48      117.07     26.14 o 
   9  -1   2      234.82      282.46     32.75 o 
  10  -1   2        2.07       19.15     30.78 o 
 -10   0   2       97.95      142.35     37.99 o 
  -9   0   2       70.78       75.77     28.56 o 
  -8   0   2      188.90      255.66     30.46 o 
  -7   0   2     2150.47     1963.51     61.48 o 
  -6   0   2      784.07      731.03     80.36 o 
  -5   0   2      864.18      804.82     25.80 o 
  -4   0   2        4.89        5.93      9.75 o 
  -3   0   2        0.17        8.58      8.57 o 
  -2   0   2      102.89       92.70      9.08 o 
  -1   0   2     2641.88     2398.22     65.73 o 
   0   0   2    30808.77    33302.69    526.46 o 
   1   0   2     6963.97     7825.14    191.54 o 
   2   0   2     1150.95     1520.24     32.06 o 
   3   0   2      521.79      654.91     18.30 o 
   4   0   2       97.17       71.53     10.45 o 
   5   0   2     2159.33     2313.52     47.27 o 
   6   0   2     6862.33     6955.14    122.59 o 
   7   0   2       91.22       98.67     22.84 o 
   8   0   2     3668.31     3586.48    100.72 o 
   9   0   2      407.11      442.03     35.57 o 
  10   0   2      113.20      108.76     32.41 o 
  11   0   2      181.26      316.47     68.25 o 
 -10   1   2        1.44        0.00     35.34 o 
  -9   1   2        1.01        0.00     29.23 o 
  -8   1   2     3575.99     3556.56     98.14 o 
  -7   1   2      316.73      343.16     30.50 o 
  -6   1   2     1853.69     1647.71     86.14 o 
  -5   1   2      123.52      151.31     18.85 o 
  -4   1   2        7.11       27.05     13.64 o 
  -3   1   2     3158.94     2908.50    126.94 o 
  -2   1   2     2640.96     2530.00    132.74 o 
  -1   1   2     3889.24     3405.21     79.90 o 
   0   1   2    13302.11    14220.31    227.24 o 
   1   1   2     8795.62     8465.83    172.23 o 
   2   1   2      520.19      516.59     26.26 o 
   3   1   2     1796.82     1509.74     30.60 o 
   4   1   2     1040.56     1038.81     41.70 o 
   5   1   2     1496.86     1541.23     35.13 o 
   6   1   2      963.26      917.00     27.71 o 
   7   1   2     3240.88     2983.83     62.47 o 
   8   1   2       31.78       36.38     19.29 o 
   9   1   2       33.85       38.00     24.58 o 
  10   1   2        2.56        0.00     42.38 o 
  11   1   2       13.45        0.00     50.64 o 
  -9   2   2      310.94      305.63     39.88 o 
  -8   2   2      117.73       85.31     27.95 o 
  -7   2   2      118.32      135.41     25.47 o 
  -6   2   2     1060.37     1100.85    106.50 o 
  -5   2   2     1515.35     1244.63     42.81 o 
  -4   2   2     7097.25     7226.59    184.65 o 
  -3   2   2       50.71       66.64     13.49 o 
  -2   2   2      434.17      419.04     19.84 o 
  -1   2   2      846.76      820.73     46.55 o 
   0   2   2     2487.45     2366.83     42.04 o 
   1   2   2      762.10      877.27     18.17 o 
   2   2   2     2458.47     2471.02     54.21 o 
   3   2   2     6725.82     5979.85    106.79 o 
   4   2   2     4014.16     3631.61     65.44 o 
   5   2   2     1649.78     1629.83     45.24 o 
   6   2   2      170.37      178.09     16.29 o 
   7   2   2        2.00        0.00     13.16 o 
   8   2   2     1644.36     1526.75     51.54 o 
   9   2   2      987.24      932.35     63.84 o 
  10   2   2      452.97      534.43     61.64 o 
  11   2   2        2.10       14.86     52.84 o 
  -9   3   2      625.83      613.95     48.57 o 
  -8   3   2      220.09      211.82     33.85 o 
  -7   3   2       21.75       42.87     27.79 o 
  -6   3   2      894.41      830.06     38.91 o 
  -5   3   2     6011.91     5693.59    130.77 o 
  -4   3   2     2421.04     2563.49     67.30 o 
  -3   3   2        2.30        9.75     12.69 o 
  -2   3   2      519.59      575.11     23.91 o 
  -1   3   2     1320.56     1420.35     29.56 o 
   0   3   2    20436.67    20318.06    561.07 o 
   1   3   2     4485.97     4434.39     88.71 o 
   2   3   2     4798.27     4404.82     91.94 o 
   3   3   2    11621.63    10503.08    171.96 o 
   4   3   2      123.26      196.63     11.88 o 
   5   3   2      102.42      104.55     11.67 o 
   6   3   2     1867.17     1740.10     46.65 o 
   7   3   2     1575.61     1506.31     39.51 o 
   8   3   2       38.79       32.61     23.59 o 
   9   3   2      816.31      899.33     66.60 o 
  10   3   2      191.30      270.79     51.74 o 
  11   3   2      105.95      125.49     53.94 o 
  -9   4   2      253.48      292.89     45.31 o 
  -8   4   2      839.65      765.70     56.69 o 
  -7   4   2      175.93      165.99     29.16 o 
  -6   4   2       79.24       80.94     22.02 o 
  -5   4   2       32.05       27.69     18.34 o 
  -4   4   2       81.47       48.95     16.61 o 
  -3   4   2      838.29      852.61     33.85 o 
  -2   4   2     7193.91     7660.44    162.36 o 
  -1   4   2     2202.34     2335.38     45.57 o 
   0   4   2      426.61      471.82     25.78 o 
   1   4   2      516.92      503.60     16.57 o 
   2   4   2     1366.48     1322.97     46.48 o 
   3   4   2     5443.33     5318.82    204.55 o 
   4   4   2     2346.58     2072.49     68.43 o 
   5   4   2      178.89      172.00     14.21 o 
   6   4   2     1983.00     1900.37     44.03 o 
   7   4   2      293.73      362.39     28.67 o 
   8   4   2      264.93      284.99     29.77 o 
   9   4   2      663.70      615.88     58.34 o 
  10   4   2        4.81       40.73     45.13 o 
  11   4   2      260.64      289.50     68.25 o 
  -8   5   2      206.10      219.37     37.99 o 
  -7   5   2       24.13       56.98     26.79 o 
  -6   5   2      588.62      518.35     72.38 o 
  -5   5   2     2615.40     2425.46     71.28 o 
  -4   5   2      376.91      441.30     63.57 o 
  -3   5   2     1803.69     1846.06     54.84 o 
  -2   5   2     4741.60     5038.63     92.59 o 
  -1   5   2     1668.58     1692.35     53.04 o 
   0   5   2     2725.87     2798.68     53.97 o 
   1   5   2     1709.89     1622.00     35.45 o 
   2   5   2    10101.27     9762.12    162.69 o 
   3   5   2     1468.82     1178.73     46.62 o 
   4   5   2     2944.50     2788.29     74.99 o 
   5   5   2     1912.31     1744.37     40.57 o 
   6   5   2        5.51        8.97     17.32 o 
   7   5   2      352.26      273.22     34.40 o 
   8   5   2      552.73      599.21     40.45 o 
   9   5   2      304.24      274.41     34.75 o 
  11   5   2      126.50      174.47     59.99 o 
  -8   6   2      344.75      344.80     44.53 o 
  -7   6   2      133.59       98.76     51.19 o 
  -6   6   2     1843.72     1929.22     96.04 o 
  -5   6   2      491.73      536.67     36.58 o 
  -4   6   2       68.45       92.53     21.75 o 
  -3   6   2       46.38       80.31     23.39 o 
  -2   6   2      195.21      296.27     58.62 o 
  -1   6   2     1679.47     1800.22     40.72 o 
   0   6   2        6.37       16.13     10.65 o 
   1   6   2     5993.94     6117.67    107.56 o 
   2   6   2      862.05      732.22     23.67 o 
   3   6   2      705.43      732.10     30.72 o 
   4   6   2      205.52      220.70     23.09 o 
   5   6   2       22.90       13.40     15.55 o 
   6   6   2      793.31      747.18     35.09 o 
   7   6   2      586.01      620.71     37.43 o 
   8   6   2      141.89      182.00     27.60 o 
   9   6   2        0.79       10.88     26.55 o 
  10   6   2      119.86       60.54     46.78 o 
  11   6   2      288.53      342.89     66.05 o 
  -7   7   2     1179.15     1196.95     77.88 o 
  -6   7   2      172.00      170.50     33.65 o 
  -5   7   2      567.54      534.58     39.82 o 
  -4   7   2      487.24      566.39     48.16 o 
  -3   7   2     1415.99     1364.25     50.09 o 
  -2   7   2     3362.06     3384.22     87.36 o 
  -1   7   2      475.16      460.56     28.57 o 
   0   7   2     1508.88     1511.52     40.44 o 
   1   7   2      786.37      681.67     24.97 o 
   2   7   2       53.10       63.23     13.87 o 
   3   7   2     1237.16     1121.08     31.69 o 
   4   7   2     3482.19     3094.65    100.17 o 
   5   7   2     2160.86     1939.74     95.22 o 
   6   7   2      140.45      190.58     23.94 o 
   7   7   2      250.55      284.54     28.99 o 
   8   7   2        2.30        7.43     24.13 o 
   9   7   2        3.47       17.12     29.23 o 
  10   7   2     1112.40     1204.65    164.84 o 
  -6   8   2       16.93        0.00     32.27 o 
  -5   8   2       36.35       20.79     28.59 o 
  -4   8   2     3281.48     3385.44     95.45 o 
  -3   8   2     1506.46     1598.93     58.19 o 
  -2   8   2       42.67       39.54     21.19 o 
  -1   8   2        2.27        0.00     19.46 o 
   0   8   2       39.15       48.28     14.91 o 
   1   8   2     1721.87     1578.39     79.03 o 
   2   8   2     1362.51     1255.02     55.62 o 
   3   8   2       32.23       13.68     20.36 o 
   4   8   2     1366.63     1149.76     74.58 o 
   5   8   2      497.19      495.77     35.50 o 
   6   8   2      167.88      143.59     25.47 o 
   7   8   2      359.26      385.27     50.09 o 
   8   8   2      149.82      184.16     43.76 o 
   9   8   2      212.45      246.87     37.93 o 
  10   8   2       51.40      100.50     43.48 o 
  -6   9   2        0.64        0.00     39.55 o 
  -5   9   2      200.70      176.43     38.52 o 
  -4   9   2      407.78      430.35     41.62 o 
  -3   9   2       14.05        0.00     25.38 o 
  -2   9   2     1875.44     2054.59    105.40 o 
  -1   9   2      850.74      889.37     42.94 o 
   0   9   2     1702.90     1615.47     97.28 o 
   1   9   2      306.37      320.60     22.90 o 
   2   9   2      454.85      492.87     30.35 o 
   3   9   2      157.17      154.04     24.77 o 
   4   9   2      114.19      137.37     23.70 o 
   5   9   2      162.76      142.23     25.59 o 
   6   9   2     1242.03     1186.78     49.36 o 
   7   9   2      277.86      434.37     77.05 o 
   8   9   2      680.76      762.24     48.22 o 
   9   9   2        3.56        0.00     33.85 o 
  -5  10   2      151.39      137.29     41.64 o 
  -4  10   2       57.65       64.18     34.22 o 
  -3  10   2       80.01       97.72     33.07 o 
  -2  10   2      401.49      543.00     42.06 o 
  -1  10   2     2951.15     2956.63     86.97 o 
   0  10   2     1084.84     1063.97     47.96 o 
   1  10   2      142.47      142.00     35.22 o 
   2  10   2      122.88      125.48     24.51 o 
   3  10   2       96.49       82.44     24.12 o 
   4  10   2      635.89      588.67     37.65 o 
   5  10   2      777.76      722.64     41.62 o 
   6  10   2        7.61        0.00     24.60 o 
   7  10   2      157.48      205.49     34.05 o 
   8  10   2      112.80      211.35     57.79 o 
   9  10   2      139.37      182.18     66.05 o 
  -3  11   2       42.90        0.00     35.41 o 
  -2  11   2       14.62       46.50     49.53 o 
  -1  11   2       92.99      108.23     34.22 o 
   0  11   2      312.89      391.32     51.74 o 
   1  11   2      364.08      381.50     60.82 o 
   2  11   2      896.48      802.37     69.35 o 
   3  11   2      225.35      204.07     30.94 o 
   4  11   2       65.82       71.52     29.45 o 
   5  11   2       21.29       50.65     28.73 o 
   6  11   2        5.40       42.93     41.83 o 
   7  11   2       23.95        0.00     47.33 o 
   8  11   2      627.92      609.83     77.60 o 
  -2  12   2        8.47        0.00     58.34 o 
   0  12   2      286.40      386.92     66.60 o 
   1  12   2      599.76      544.88     63.84 o 
   2  12   2      446.67      452.40     99.07 o 
   3  12   2      556.08      482.14     58.34 o 
   4  12   2      386.44      386.92     56.14 o 
   5  12   2      368.67      358.30     61.64 o 
   6  12   2       11.58        0.00     46.23 o 
   3  13   2      149.35      129.89     52.29 o 
   4  13   2       43.34       43.48     50.09 o 
  -3 -12   3      153.67      166.22     64.40 o 
  -2 -12   3       17.08        0.00     53.94 o 
  -1 -12   3       28.04       23.32     39.52 o 
   0 -12   3      788.13      789.80     88.06 o 
  -5 -11   3      366.06      339.04     66.05 o 
  -4 -11   3       37.90      110.08     51.74 o 
  -3 -11   3       82.53       99.62     52.29 o 
  -2 -11   3       35.10       69.90     34.36 o 
  -1 -11   3       39.45       48.73     34.11 o 
   0 -11   3     2430.00     2359.11     84.50 o 
   1 -11   3      354.07      347.29     64.40 o 
   2 -11   3       64.73       19.26     51.19 o 
   3 -11   3       21.83       26.97     51.74 o 
  -7 -10   3      105.87      128.79     63.84 o 
  -6 -10   3       14.65       19.26     51.19 o 
  -5 -10   3      118.66      164.57     52.84 o 
  -4 -10   3      451.95      443.06     58.34 o 
  -3 -10   3      297.10      291.18     37.52 o 
  -2 -10   3       48.27       77.99     29.62 o 
  -1 -10   3       51.62      119.59     57.79 o 
   0 -10   3        0.54        0.00     25.15 o 
   1 -10   3      318.28      357.48     38.43 o 
   2 -10   3     1824.35     1661.62    100.72 o 
   3 -10   3     1014.36      904.84     84.76 o 
   4 -10   3      833.35      718.80     79.26 o 
   5 -10   3        1.45       26.42     61.64 o 
  -7  -9   3       88.84       31.92     50.64 o 
  -6  -9   3      483.93      595.52     67.15 o 
  -5  -9   3      769.58      856.95     72.10 o 
  -4  -9   3      670.38      692.26     53.11 o 
  -3  -9   3      543.68      506.78     67.97 o 
  -2  -9   3      413.43      443.22     40.45 o 
  -1  -9   3      761.82      889.62     47.79 o 
   0  -9   3     1736.97     1729.01     86.41 o 
   1  -9   3        3.14       22.47     39.35 o 
   2  -9   3      589.62      635.15     62.74 o 
   3  -9   3     4655.72     4604.53    183.83 o 
   4  -9   3      314.45      271.89     54.49 o 
   5  -9   3      419.34      419.95     67.15 o 
   6  -9   3        5.71        3.30     55.59 o 
  -8  -8   3      157.97      227.86     59.99 o 
  -7  -8   3        1.48        8.81     44.03 o 
  -6  -8   3       44.45       82.56     44.03 o 
  -5  -8   3       41.93        4.92     25.65 o 
  -4  -8   3        3.72        0.00     23.12 o 
  -3  -8   3       69.83       88.27     30.82 o 
  -2  -8   3      505.68      546.13     37.04 o 
  -1  -8   3      914.74      856.52     42.01 o 
   0  -8   3      381.79      401.46     32.36 o 
   1  -8   3      641.80      666.53     38.71 o 
   2  -8   3      238.17      240.37     28.37 o 
   3  -8   3       23.90       59.44     34.67 o 
   4  -8   3      660.53      701.74     66.05 o 
   5  -8   3      102.10       84.49     32.80 o 
   6  -8   3     3663.90     3550.79    105.70 o 
   7  -8   3        4.31        0.00     37.43 o 
  -8  -7   3      312.34      288.95     60.54 o 
  -7  -7   3      178.27      169.52     45.68 o 
  -6  -7   3      406.51      577.62     96.59 o 
  -5  -7   3      180.06      243.27     30.11 o 
  -4  -7   3      535.30      614.44     37.94 o 
  -3  -7   3      920.65      904.13     59.72 o 
  -2  -7   3     5633.73     5331.96    250.70 o 
  -1  -7   3     1138.80     1151.11     45.49 o 
   0  -7   3       26.04       56.13     20.04 o 
   1  -7   3      711.01      710.55     36.91 o 
   2  -7   3      568.80      616.09     34.33 o 
   3  -7   3     4675.19     4599.69    113.24 o 
   4  -7   3       24.51       32.83     22.74 o 
   5  -7   3     4004.80     3869.56    104.30 o 
   6  -7   3      409.32      445.59     53.39 o 
   7  -7   3      161.50      244.18     40.00 o 
   8  -7   3      694.60      736.40     79.81 o 
  -8  -6   3       97.09       85.86     48.43 o 
  -7  -6   3        0.09        2.27     26.66 o 
  -6  -6   3     1045.84     1210.64    109.25 o 
  -5  -6   3      723.79      802.22     41.23 o 
  -4  -6   3        3.01       25.87     19.41 o 
  -3  -6   3      102.87      122.37     21.31 o 
  -2  -6   3       23.73       36.07     17.45 o 
  -1  -6   3      318.49      371.10     19.62 o 
   0  -6   3     1422.96     1482.97     37.62 o 
   1  -6   3     1254.64     1254.54     34.78 o 
   2  -6   3     5320.01     5536.28    102.37 o 
   3  -6   3      242.12      301.50     20.95 o 
   4  -6   3     1070.56     1054.71     45.13 o 
   5  -6   3      293.68      329.51     31.49 o 
   6  -6   3      630.53      723.88     64.95 o 
   7  -6   3      111.06      125.60     33.36 o 
   8  -6   3      432.62      437.42     48.71 o 
  -8  -5   3      572.79      749.75     69.07 o 
  -7  -5   3      591.95      565.44     44.58 o 
  -6  -5   3       71.12       45.72     22.36 o 
  -5  -5   3      160.44      136.67     23.15 o 
  -4  -5   3       70.58       54.66     14.88 o 
  -3  -5   3     2983.49     2620.80    117.70 o 
  -2  -5   3     6443.39     6218.94    109.40 o 
  -1  -5   3      725.89      723.11     23.22 o 
   0  -5   3      829.50      812.66     25.22 o 
   1  -5   3    10697.58    13017.73    216.89 o 
   2  -5   3        7.18       20.61     12.29 o 
   3  -5   3     1717.20     1727.11     81.08 o 
   4  -5   3     2264.60     2171.70     63.86 o 
   5  -5   3     1122.83     1088.05     44.57 o 
   6  -5   3     1351.19     1352.96     86.41 o 
   7  -5   3     2680.45     2661.97     82.67 o 
   8  -5   3        0.45       49.28     38.53 o 
   9  -5   3      425.89      438.47     47.79 o 
  -9  -4   3       10.48        0.00     43.48 o 
  -8  -4   3      238.32      233.91     47.33 o 
  -7  -4   3      399.60      340.58     39.35 o 
  -6  -4   3       69.78       56.92     17.44 o 
  -5  -4   3       52.98       95.87     18.71 o 
  -4  -4   3      387.67      393.75     20.49 o 
  -3  -4   3     2991.29     2744.19     80.55 o 
  -2  -4   3     1509.84     1420.07     47.85 o 
  -1  -4   3       29.73       43.24     14.59 o 
   0  -4   3      551.16      653.66     25.51 o 
   1  -4   3      998.10     1148.60     31.90 o 
   2  -4   3       17.91       26.72     11.37 o 
   3  -4   3       32.31       70.85     13.04 o 
   4  -4   3    14278.49    15606.72    259.12 o 
   5  -4   3       68.93       96.39     20.36 o 
   6  -4   3       11.43       36.83     20.53 o 
   7  -4   3      192.84      224.57     29.57 o 
   8  -4   3       97.54       72.35     29.68 o 
   9  -4   3     1233.24     1186.37     60.70 o 
 -10  -3   3       95.84       83.66     52.84 o 
  -9  -3   3        2.59        1.56     30.46 o 
  -8  -3   3      768.75      904.41     45.72 o 
  -7  -3   3      713.74      705.20    103.47 o 
  -6  -3   3      492.62      539.78     62.75 o 
  -5  -3   3      659.10      611.96     25.39 o 
  -4  -3   3     2850.11     2806.21     99.29 o 
  -3  -3   3       87.01       80.48     12.02 o 
  -2  -3   3      322.13      313.11     14.43 o 
  -1  -3   3      983.63      809.33     30.14 o 
   0  -3   3    11379.27    13531.76    279.41 o 
   1  -3   3     7251.00     7903.34    133.18 o 
   2  -3   3       23.27       60.44     12.83 o 
   3  -3   3     2250.22     2782.22     54.92 o 
   4  -3   3       39.51       37.67     12.92 o 
   5  -3   3      127.13      143.54     15.70 o 
   6  -3   3     6534.76     6764.91    153.91 o 
   7  -3   3      370.08      375.93     60.82 o 
   8  -3   3     1801.95     1903.81     66.43 o 
   9  -3   3      628.37      593.04     45.28 o 
  10  -3   3      129.45      123.45     40.03 o 
 -10  -2   3       11.49        0.00     38.32 o 
  -9  -2   3        7.74        0.00     28.07 o 
  -8  -2   3     1263.71     1290.88     52.54 o 
  -7  -2   3     1127.20     1074.72     43.98 o 
  -6  -2   3       93.52       95.40     17.73 o 
  -5  -2   3      660.51      650.36     26.03 o 
  -4  -2   3      166.16      200.26     15.48 o 
  -3  -2   3       22.63       30.38     10.48 o 
  -2  -2   3      833.61      655.10     27.21 o 
  -1  -2   3     7337.62     7347.13    156.38 o 
   0  -2   3    11575.50    13925.52    284.86 o 
   1  -2   3     1079.25     1361.79     28.83 o 
   2  -2   3     1860.96     2114.24     50.51 o 
   3  -2   3       56.18       71.59     11.06 o 
   4  -2   3     1622.08     1911.47     41.36 o 
   5  -2   3      587.00      680.39     42.71 o 
   6  -2   3      964.31      955.37     39.30 o 
   7  -2   3     3369.13     3174.59    124.66 o 
   8  -2   3      397.89      467.57     35.78 o 
   9  -2   3      636.96      654.61     63.84 o 
  10  -2   3        0.57        0.00     31.74 o 
 -10  -1   3       45.56       35.75     36.82 o 
  -9  -1   3      119.75      118.95     32.09 o 
  -8  -1   3       11.20        0.00     22.25 o 
  -7  -1   3        6.27        0.00     19.67 o 
  -6  -1   3       10.47       16.43     16.12 o 
  -5  -1   3     2830.58     2759.59     57.76 o 
  -4  -1   3     8083.91     7838.35    155.60 o 
  -3  -1   3       54.63       59.19     10.79 o 
  -2  -1   3     1026.51     1263.06     28.60 o 
  -1  -1   3     4380.77     4750.24     81.13 o 
   0  -1   3      637.72      544.57     23.67 o 
   1  -1   3     4872.25     5788.18    109.94 o 
   2  -1   3     9987.81    12511.88    203.64 o 
   3  -1   3     4053.38     4444.93     78.58 o 
   4  -1   3      742.85      830.74     23.58 o 
   5  -1   3     2235.81     2390.41     50.29 o 
   6  -1   3     1072.18     1240.44     58.35 o 
   7  -1   3      151.93      139.64     22.21 o 
   8  -1   3     1316.40     1321.75     52.34 o 
   9  -1   3      176.96      168.97     40.73 o 
  10  -1   3     1554.19     1645.36     67.07 o 
  11  -1   3      200.42      190.98     65.50 o 
  -9   0   3       47.79       44.51     28.96 o 
  -8   0   3      148.05      158.50     28.12 o 
  -7   0   3      241.60      234.96     47.33 o 
  -6   0   3     1303.33     1305.22     57.52 o 
  -5   0   3     3041.45     2728.41     57.13 o 
  -4   0   3     2149.39     1909.31     95.99 o 
  -3   0   3      825.60      901.60     33.84 o 
  -2   0   3      370.91      271.89     17.12 o 
  -1   0   3      556.99      445.64     14.74 o 
   0   0   3     4987.66     4638.91     88.80 o 
   1   0   3      292.63      490.20     20.58 o 
   2   0   3    42354.13    50659.88    801.50 o 
   3   0   3     5623.96     6595.83    111.16 o 
   4   0   3      250.95      281.00     15.09 o 
   5   0   3      692.03      740.98     24.22 o 
   6   0   3      440.01      428.77     20.93 o 
   7   0   3     6232.67     6120.41    156.86 o 
   8   0   3      297.35      289.83     28.28 o 
   9   0   3      492.61      428.75     48.43 o 
  10   0   3      237.68      272.44     38.30 o 
  11   0   3      212.59      225.66     61.64 o 
  -9   1   3      239.96      279.66     38.21 o 
  -8   1   3       32.20       20.75     26.04 o 
  -7   1   3      220.43      215.05     27.11 o 
  -6   1   3      990.30      888.73     38.71 o 
  -5   1   3       48.19       49.19     16.12 o 
  -4   1   3       37.01       50.50     18.26 o 
  -3   1   3      167.96      120.83     12.02 o 
  -2   1   3     5749.32     5354.80     93.90 o 
  -1   1   3    11062.67    11157.32    181.25 o 
   0   1   3     4367.59     4567.63     76.99 o 
   1   1   3      314.15      485.14     13.58 o 
   2   1   3      466.00      448.52     14.02 o 
   3   1   3        5.24        0.73      7.59 o 
   4   1   3    13146.19    13587.82    222.39 o 
   5   1   3      394.92      427.64     18.81 o 
   6   1   3     2465.15     2489.27     52.53 o 
   7   1   3        2.05        0.00     13.36 o 
   8   1   3       21.04       14.74     19.81 o 
   9   1   3       76.59      113.50     26.49 o 
  10   1   3      196.56      159.61     48.98 o 
  11   1   3      119.91       36.88     53.39 o 
  -9   2   3      598.46      557.23     47.46 o 
  -8   2   3      101.85       39.03     56.97 o 
  -7   2   3        5.75       20.00     22.41 o 
  -6   2   3      104.04      125.84     22.70 o 
  -5   2   3     1007.79      922.72     37.93 o 
  -4   2   3     4511.67     4145.45     97.18 o 
  -3   2   3     3389.49     2805.14     78.92 o 
  -2   2   3     8034.44     7848.13    130.90 o 
  -1   2   3      394.94      362.93     13.52 o 
   0   2   3      606.02      590.42     15.93 o 
   1   2   3     5918.79     5420.74     90.38 o 
   2   2   3     2680.49     2600.14     57.67 o 
   3   2   3     6804.89     6690.72    111.78 o 
   4   2   3     1487.42     1359.00     30.29 o 
   5   2   3     9297.08     8995.04    151.94 o 
   6   2   3     1703.30     1606.87     59.09 o 
   7   2   3     2294.48     2121.93     48.68 o 
   8   2   3      223.32      266.05     22.04 o 
   9   2   3      353.87      298.86     46.78 o 
  10   2   3      826.28      931.25     74.85 o 
  11   2   3      723.18      664.87     74.85 o 
  -9   3   3      132.31       61.48     36.56 o 
  -8   3   3        1.59        0.00     27.00 o 
  -7   3   3      647.99      587.60     39.28 o 
  -6   3   3     1141.06     1041.39     81.46 o 
  -5   3   3       14.62        8.77     16.26 o 
  -4   3   3       79.88      148.16     19.19 o 
  -3   3   3     4058.23     4157.62     96.04 o 
  -2   3   3      404.85      389.09     16.35 o 
  -1   3   3      277.29      242.08     12.16 o 
   0   3   3     1534.76     1455.83     54.89 o 
   1   3   3     5948.98     5323.10     89.87 o 
   2   3   3     1497.97     1476.50     37.91 o 
   3   3   3       52.65       68.49     17.89 o 
   4   3   3      379.51      304.12     14.07 o 
   5   3   3       10.83       17.67      9.14 o 
   6   3   3     1175.77     1168.33     31.34 o 
   7   3   3        1.51        0.00     12.75 o 
   8   3   3     2257.84     2145.64     77.33 o 
   9   3   3       20.11       35.22     34.67 o 
  10   3   3       47.08       42.93     42.38 o 
  11   3   3      350.75      362.70     63.29 o 
  -8   4   3      339.14      306.96     42.10 o 
  -7   4   3     1665.51     1567.44     95.49 o 
  -6   4   3     1026.60      954.09     44.35 o 
  -5   4   3       58.04       46.66     19.27 o 
  -4   4   3      800.10      731.35     48.43 o 
  -3   4   3     4184.82     4254.08     99.87 o 
  -2   4   3     4766.96     4762.99    107.28 o 
  -1   4   3     1810.45     1555.54     33.62 o 
   0   4   3    10344.06     9839.10    162.61 o 
   1   4   3     2653.52     2396.22     45.31 o 
   2   4   3      542.39      505.19     15.28 o 
   3   4   3     2582.63     2443.82     58.84 o 
   4   4   3      766.61      698.47     46.23 o 
   5   4   3     8545.89     7799.74    274.37 o 
   6   4   3      884.01      832.44     35.21 o 
   7   4   3      861.99      799.55     66.87 o 
   8   4   3       22.58       16.45     22.36 o 
   9   4   3      543.33      664.30     42.76 o 
  10   4   3     2247.31     2281.35    109.53 o 
  11   4   3       95.83      149.71     59.99 o 
  -8   5   3      148.32      144.07     37.91 o 
  -7   5   3        0.07       18.36     27.19 o 
  -6   5   3      133.77       87.24     26.04 o 
  -5   5   3        3.59        0.00     18.80 o 
  -4   5   3     1274.68     1214.40     45.51 o 
  -3   5   3     3271.00     3108.25    198.14 o 
  -2   5   3        5.70       10.42     10.18 o 
  -1   5   3      194.36      202.78     13.90 o 
   0   5   3      662.70      592.59     19.85 o 
   1   5   3       35.46       16.56      9.22 o 
   2   5   3     4085.91     3667.00     66.75 o 
   3   5   3     1393.95     1328.96     55.31 o 
   4   5   3     3407.19     3024.06     83.66 o 
   5   5   3       23.01        6.57     14.95 o 
   6   5   3       39.51       33.12     17.79 o 
   7   5   3       17.71       31.36     19.51 o 
   8   5   3        0.92        7.63     22.70 o 
   9   5   3      215.74      163.23     31.52 o 
  10   5   3        0.32       12.66     46.23 o 
  11   5   3      141.93      217.40     64.95 o 
  -7   6   3      401.28      406.57     42.21 o 
  -6   6   3      634.90      637.16     43.00 o 
  -5   6   3     1574.52     1556.12     57.50 o 
  -4   6   3     1237.38     1183.82     55.04 o 
  -3   6   3       16.80       15.09     17.11 o 
  -2   6   3      100.11      122.08     19.41 o 
  -1   6   3     5473.19     5695.08    102.01 o 
   0   6   3     8692.52     8855.81    150.86 o 
   1   6   3      353.24      333.52     17.36 o 
   2   6   3      779.01      768.47     23.83 o 
   3   6   3     1529.02     1344.59     54.36 o 
   4   6   3      182.12      156.10     19.45 o 
   5   6   3     3137.75     2851.60    136.22 o 
   6   6   3     2287.49     2179.10     87.51 o 
   7   6   3      412.78      369.35     30.29 o 
   8   6   3     1349.65     1457.06     55.45 o 
   9   6   3      663.82      803.01     63.84 o 
  10   6   3      299.84      214.68     39.39 o 
  11   6   3       75.49      191.53     59.44 o 
  -7   7   3       10.33        0.00     34.04 o 
  -6   7   3       18.86       21.61     29.68 o 
  -5   7   3      581.33      639.44     42.97 o 
  -4   7   3      343.50      348.08     33.26 o 
  -3   7   3      532.24      578.02     35.21 o 
  -2   7   3       13.27       37.68     18.57 o 
  -1   7   3     2606.24     2568.22     66.78 o 
   0   7   3     2171.39     2069.40     46.58 o 
   1   7   3      478.17      450.49     21.06 o 
   2   7   3      607.70      668.66     33.33 o 
   3   7   3      758.16      743.59     32.63 o 
   4   7   3      826.97      800.28     33.58 o 
   5   7   3      601.44      611.17     36.33 o 
   6   7   3     1669.14     1710.20     55.45 o 
   7   7   3      156.97      182.46     26.61 o 
   8   7   3      100.07      162.31     56.41 o 
   9   7   3      220.83      223.46     34.14 o 
  10   7   3      380.26      396.12     43.17 o 
  -6   8   3      307.33      286.83     43.07 o 
  -5   8   3      520.72      470.26     42.76 o 
  -4   8   3      535.86      602.48     41.59 o 
  -3   8   3      716.03      751.21     42.22 o 
  -2   8   3     2398.35     2340.46     70.02 o 
  -1   8   3       23.20       20.35     19.45 o 
   0   8   3       85.31      104.69     16.57 o 
   1   8   3     3302.40     3301.16     80.45 o 
   2   8   3     1205.66     1018.39     38.21 o 
   3   8   3     3983.31     3683.74     89.91 o 
   4   8   3       25.33       42.87     26.14 o 
   5   8   3        7.88        0.00     18.71 o 
   6   8   3        5.44        0.00     19.84 o 
   7   8   3       28.25       44.89     30.82 o 
   8   8   3     2531.01     2406.29    152.18 o 
   9   8   3      215.42      310.46     86.41 o 
  10   8   3      146.07      234.03     40.66 o 
  -5   9   3     1313.25     1321.67     64.13 o 
  -4   9   3       38.50       40.48     30.35 o 
  -3   9   3        3.77        7.59     25.88 o 
  -2   9   3      109.04       97.14     27.63 o 
  -1   9   3       12.05        6.38     23.49 o 
   0   9   3     1778.83     1748.89     46.00 o 
   1   9   3      210.06      223.84     20.73 o 
   2   9   3     2552.08     2245.79     64.59 o 
   3   9   3      636.98      585.46     74.30 o 
   4   9   3        4.21       32.48     19.26 o 
   5   9   3       57.91       68.15     21.47 o 
   6   9   3        5.15       21.72     21.99 o 
   7   9   3      788.98      808.52     61.09 o 
   8   9   3       33.86       70.17     31.91 o 
   9   9   3      188.27      291.92     41.38 o 
  10   9   3      246.83      341.75     48.57 o 
  -4  10   3       18.35       10.28     35.39 o 
  -3  10   3     1017.39      995.34     56.11 o 
  -2  10   3      951.27     1009.52     83.66 o 
  -1  10   3      835.97      846.62     50.64 o 
   0  10   3        0.78        0.00     29.17 o 
   1  10   3      401.59      350.02     29.96 o 
   2  10   3        0.25        6.12     19.97 o 
   3  10   3     1778.22     1658.27     56.19 o 
   4  10   3     1119.90     1074.39     70.17 o 
   5  10   3      141.68      164.05     28.90 o 
   6  10   3      220.43      217.81     31.13 o 
   7  10   3       42.61       25.07     32.20 o 
   8  10   3      278.47      368.89     59.99 o 
   9  10   3       13.07        0.23     40.25 o 
  -3  11   3      647.07      788.37     56.11 o 
  -2  11   3      700.10      769.34     52.71 o 
  -1  11   3       11.10       28.07     45.68 o 
   0  11   3      641.40      693.49     61.09 o 
   1  11   3        4.38       27.52     37.98 o 
   2  11   3      141.95      164.27     28.79 o 
   3  11   3      339.17      331.56     33.46 o 
   4  11   3     1400.91     1280.77     53.38 o 
   5  11   3      207.20      231.07     59.99 o 
   6  11   3       44.00      127.20     48.71 o 
   7  11   3      273.58      269.02     47.33 o 
   8  11   3       83.40       95.46     41.59 o 
  -1  12   3      234.39      343.99     66.60 o 
   0  12   3      299.81      375.36     66.05 o 
   1  12   3     1979.54     1917.55     98.52 o 
   2  12   3        3.55       17.81     29.76 o 
   3  12   3      108.53      135.40     33.08 o 
   4  12   3       15.14       15.00     30.72 o 
   5  12   3        3.66        0.45     33.02 o 
   6  12   3     1359.48     1177.83     90.81 o 
   7  12   3        6.72       66.05     57.24 o 
   1  13   3       74.61        0.00     59.44 o 
   2  13   3       79.55       98.52     57.79 o 
   3  13   3      322.71      303.26     61.64 o 
   4  13   3       11.06        0.00     51.74 o 
  -4 -11   4       27.27        0.00     51.19 o 
  -3 -11   4        0.04        0.00     51.74 o 
  -2 -11   4      673.53      834.36     89.71 o 
  -1 -11   4      450.50      547.08     82.28 o 
   0 -11   4      138.85      189.45     39.96 o 
   1 -11   4     1333.72     1323.68    102.92 o 
   2 -11   4       65.51      101.82     57.79 o 
  -6 -10   4       72.17      208.60     66.05 o 
  -5 -10   4       17.24      100.72     55.04 o 
  -4 -10   4      274.26      380.12     45.06 o 
  -3 -10   4       57.25       98.61     33.83 o 
  -2 -10   4     2495.69     2248.21     80.90 o 
  -1 -10   4      349.30      331.74     39.33 o 
   0 -10   4      381.06      466.37     42.29 o 
   1 -10   4      789.08      779.20     63.29 o 
   2 -10   4        2.14        0.00     45.13 o 
   3 -10   4      860.54      740.27     79.26 o 
   4 -10   4      245.30      195.94     60.54 o 
  -7  -9   4      121.58      258.68     68.80 o 
  -6  -9   4        0.58        0.00     47.88 o 
  -5  -9   4      153.23      187.70     42.10 o 
  -4  -9   4        1.24        5.16     28.60 o 
  -3  -9   4      926.74      895.69     51.69 o 
  -2  -9   4      178.70      238.71     34.01 o 
  -1  -9   4       80.19       92.67     27.21 o 
   0  -9   4      134.05      171.08     30.72 o 
   1  -9   4      513.74      511.53     41.06 o 
   2  -9   4     2176.89     1995.15    106.78 o 
   3  -9   4        7.81       33.57     41.28 o 
   4  -9   4      176.99      165.67     52.84 o 
   5  -9   4      265.14      248.77     59.44 o 
   6  -9   4       87.47      100.17     61.64 o 
  -8  -8   4      327.25      407.84     76.50 o 
  -7  -8   4      504.38      647.81     73.75 o 
  -6  -8   4      467.99      497.88     52.84 o 
  -5  -8   4        5.14       21.72     27.89 o 
  -4  -8   4       89.77       67.53     28.12 o 
  -3  -8   4      320.91      418.57     37.52 o 
  -2  -8   4      880.69      858.34     45.41 o 
  -1  -8   4      724.26      678.96     41.06 o 
   0  -8   4     2770.94     2460.26     76.35 o 
   1  -8   4      892.63      838.70     44.74 o 
   2  -8   4     1024.57     1058.37     47.96 o 
   3  -8   4      232.29      218.50     44.58 o 
   4  -8   4     1169.06      985.19     74.30 o 
   5  -8   4     1507.61     1337.44     88.61 o 
   6  -8   4       23.97       47.88     47.88 o 
   7  -8   4     1128.18     1008.86     94.12 o 
  -8  -7   4        3.04        7.16     57.79 o 
  -7  -7   4      107.00       73.68     36.48 o 
  -6  -7   4      387.99      348.24     40.08 o 
  -5  -7   4        2.53        0.91     25.10 o 
  -4  -7   4      261.55      376.07     51.46 o 
  -3  -7   4     1525.16     1626.32     59.33 o 
  -2  -7   4      233.80      238.28     28.05 o 
  -1  -7   4     1705.86     1716.20     59.48 o 
   0  -7   4      195.33      210.16     26.22 o 
   1  -7   4       57.85       98.37     22.31 o 
   2  -7   4     1433.42     1328.85     50.54 o 
   3  -7   4      909.76      944.24     43.96 o 
   4  -7   4     5455.81     5395.99    199.79 o 
   5  -7   4      878.45      864.89     47.40 o 
   6  -7   4      107.39       84.21     32.06 o 
   7  -7   4      189.41      233.49     67.97 o 
  -8  -6   4      161.46      330.23     68.25 o 
  -7  -6   4      451.80      630.07     47.19 o 
  -6  -6   4      611.48      778.82     76.23 o 
  -5  -6   4        1.60       15.80     23.70 o 
  -4  -6   4     5213.38     5314.28    187.96 o 
  -3  -6   4        0.51        2.76     18.24 o 
  -2  -6   4      386.29      364.15     29.29 o 
  -1  -6   4     2724.15     2684.32    280.97 o 
   0  -6   4      840.62      794.32     78.43 o 
   1  -6   4     3349.54     3519.85     92.08 o 
   2  -6   4      736.95      801.91     37.37 o 
   3  -6   4     6269.32     6778.50    123.90 o 
   4  -6   4      152.27      150.86     26.00 o 
   5  -6   4       89.82      123.59     25.88 o 
   6  -6   4     1342.65     1249.34     54.55 o 
   7  -6   4     1265.59     1219.85    123.29 o 
   8  -6   4     1133.34     1154.77     63.13 o 
  -8  -5   4        8.57       69.90     46.78 o 
  -7  -5   4      762.04      840.91     49.20 o 
  -6  -5   4       82.38       38.84     24.12 o 
  -5  -5   4     1408.65     1364.48     52.92 o 
  -4  -5   4      281.99      324.91     50.36 o 
  -3  -5   4      959.38      951.80     57.24 o 
  -2  -5   4      929.91      928.45     39.69 o 
  -1  -5   4     1239.95     1126.10     42.58 o 
   0  -5   4     7023.83     7524.88    274.37 o 
   1  -5   4       13.26       29.48     13.01 o 
   2  -5   4      455.54      575.18     24.13 o 
   3  -5   4      719.34      880.66     29.46 o 
   4  -5   4        9.20        0.00     13.75 o 
   5  -5   4      594.34      708.74     56.14 o 
   6  -5   4      985.07     1075.99     47.65 o 
   7  -5   4     1219.00     1144.30     53.07 o 
   8  -5   4     1378.27     1264.81     60.19 o 
   9  -5   4      274.03      281.80     64.95 o 
  -9  -4   4       95.93      129.34     57.79 o 
  -8  -4   4      139.12      143.10     47.33 o 
  -7  -4   4      541.84      588.01     43.29 o 
  -6  -4   4      197.58      159.43     27.50 o 
  -5  -4   4     1318.37     1419.37     52.13 o 
  -4  -4   4     2361.20     2181.16     65.76 o 
  -3  -4   4      217.66      252.78     24.13 o 
  -2  -4   4     2058.04     2072.03     60.32 o 
  -1  -4   4     2211.66     2263.28     63.23 o 
   0  -4   4       26.29       61.09     16.35 o 
   1  -4   4      334.81      279.88     16.03 o 
   2  -4   4     6896.06     7760.30    134.40 o 
   3  -4   4     7332.65     7694.38    134.48 o 
   4  -4   4       24.59       33.00     13.57 o 
   5  -4   4     2940.69     3115.15    150.81 o 
   6  -4   4       23.07      111.99     93.02 o 
   7  -4   4      274.77      272.94     31.31 o 
   8  -4   4     3319.82     3195.70     94.50 o 
   9  -4   4       31.08       62.61     42.38 o 
  -9  -3   4      140.23       84.21     48.43 o 
  -8  -3   4       89.69       10.46     36.33 o 
  -7  -3   4       16.06       46.78     31.92 o 
  -6  -3   4     1476.01     1470.49     43.12 o 
  -5  -3   4     2628.20     2492.44     82.45 o 
  -4  -3   4       82.72       72.23     12.93 o 
  -3  -3   4     2582.42     2427.63     50.38 o 
  -2  -3   4      122.60      175.79     19.46 o 
  -1  -3   4       98.81       85.66     16.15 o 
   0  -3   4     1986.18     1907.67     53.69 o 
   1  -3   4       33.36       46.78     14.40 o 
   2  -3   4    11932.98    13334.57    220.43 o 
   3  -3   4     5116.43     6174.33    109.16 o 
   4  -3   4     1324.67     1412.37     35.85 o 
   5  -3   4     2267.59     2210.70     49.73 o 
   6  -3   4     3249.98     3248.75     97.42 o 
   7  -3   4     1310.53     1302.74     51.12 o 
   8  -3   4      671.40      695.55     43.93 o 
   9  -3   4     1905.31     1880.10    108.70 o 
  10  -3   4      186.18      244.60     43.85 o 
  -9  -2   4      429.83      596.62     65.50 o 
  -8  -2   4      197.84      212.74     31.85 o 
  -7  -2   4      129.86      141.96     26.40 o 
  -6  -2   4     1670.92     1455.88     42.16 o 
  -5  -2   4        3.18        6.90     14.28 o 
  -4  -2   4        0.13       10.60     12.36 o 
  -3  -2   4     1811.99     1731.02     73.31 o 
  -2  -2   4     1178.32     1146.19     31.59 o 
  -1  -2   4     3244.95     3117.89    167.87 o 
   0  -2   4        1.13       16.79     12.06 o 
   1  -2   4     3789.15     4534.46    184.65 o 
   2  -2   4      279.23      359.64     16.09 o 
   3  -2   4      164.07      205.41     14.49 o 
   4  -2   4     5740.51     6543.42    114.92 o 
   5  -2   4     1588.75     1495.55     37.58 o 
   6  -2   4     7189.42     6911.01    248.50 o 
   7  -2   4      291.00      278.76     28.01 o 
   8  -2   4        9.60       32.86     35.22 o 
   9  -2   4      313.44      295.80     35.99 o 
  10  -2   4      388.36      363.64     43.77 o 
  -9  -1   4      357.67      389.14     41.67 o 
  -8  -1   4      320.98      339.80     75.40 o 
  -7  -1   4      880.06      837.60     51.74 o 
  -6  -1   4     1030.93      998.97     41.55 o 
  -5  -1   4      376.98      332.38     23.88 o 
  -4  -1   4     1121.36      954.91     28.99 o 
  -3  -1   4    11765.56    11800.65    196.63 o 
  -2  -1   4     6659.60     6271.70    217.93 o 
  -1  -1   4     1312.46     1590.94     33.13 o 
   0  -1   4      285.58      380.36     25.32 o 
   1  -1   4       13.01       30.52      7.34 o 
   2  -1   4      121.56      105.47     10.92 o 
   3  -1   4     6133.04     7337.75    124.86 o 
   4  -1   4     2534.44     2811.41     55.45 o 
   5  -1   4     5517.44     5963.04    106.43 o 
   6  -1   4     3914.02     3925.61     77.28 o 
   7  -1   4      487.01      560.39     34.04 o 
   8  -1   4        1.33       11.94     21.47 o 
   9  -1   4      248.38      246.36     33.41 o 
  10  -1   4      254.99      240.74     39.63 o 
  11  -1   4     1109.54     1201.49     97.42 o 
  -9   0   4      109.70      139.54     36.56 o 
  -8   0   4      153.41       94.77     28.76 o 
  -7   0   4      545.61      542.60     35.80 o 
  -6   0   4     1824.30     1696.02     54.84 o 
  -5   0   4       44.95       54.14     19.81 o 
  -4   0   4       39.25       86.25     17.29 o 
  -3   0   4      660.45      607.76     21.37 o 
  -2   0   4     1339.82     1571.94     83.02 o 
  -1   0   4     3391.64     3244.00     97.16 o 
   0   0   4     2128.93     1966.17     53.27 o 
   1   0   4     8838.07     9852.53    214.06 o 
   2   0   4        6.95       21.85      8.60 o 
   3   0   4       30.62       11.36      9.39 o 
   4   0   4      235.60      332.07     16.28 o 
   5   0   4      314.48      348.87     24.24 o 
   6   0   4     8504.45     8824.29    153.20 o 
   7   0   4       37.66       50.49     16.51 o 
   8   0   4     1928.00     1903.07     61.68 o 
   9   0   4      112.48      132.32     28.60 o 
  10   0   4        2.25       10.46     45.13 o 
  11   0   4      242.04      285.10     64.95 o 
  -9   1   4       35.54       75.67     35.48 o 
  -8   1   4      677.57      749.06     53.94 o 
  -7   1   4     1087.15     1029.30     59.72 o 
  -6   1   4       37.73       48.74     19.90 o 
  -5   1   4     1941.19     1675.22     52.50 o 
  -4   1   4      584.83      533.81     41.66 o 
  -3   1   4      734.48      637.08     22.02 o 
  -2   1   4     5135.88     4748.55     83.98 o 
  -1   1   4      911.10     1112.87     26.23 o 
   0   1   4    37659.21    40090.56    636.56 o 
   1   1   4     5677.75     6608.00    110.24 o 
   2   1   4      598.70      640.07     17.68 o 
   3   1   4     4721.62     4880.49     84.66 o 
   4   1   4      374.28      330.49     16.10 o 
   5   1   4     4455.05     4477.93     82.38 o 
   6   1   4     2238.09     2244.80     49.24 o 
   7   1   4     6026.92     6018.83    110.54 o 
   8   1   4      204.94      182.98     24.90 o 
   9   1   4      190.18      194.84     44.03 o 
  10   1   4      158.98      208.05     50.09 o 
  11   1   4      252.86      265.84     63.84 o 
  -9   2   4       82.62       67.61     35.14 o 
  -8   2   4      913.66      974.59    102.92 o 
  -7   2   4       14.84       25.55     22.61 o 
  -6   2   4      164.72      177.87     25.65 o 
  -5   2   4     2167.91     2033.13     69.07 o 
  -4   2   4      197.48      161.80     19.67 o 
  -3   2   4     4359.15     3938.97     73.08 o 
  -2   2   4      517.50      569.35     19.50 o 
  -1   2   4      629.29      613.53     18.80 o 
   0   2   4       59.41      127.40      9.86 o 
   1   2   4       13.93       27.72      7.52 o 
   2   2   4     9087.59     9102.20    149.60 o 
   3   2   4      449.13      372.41     23.66 o 
   4   2   4    10802.99    10756.25    178.34 o 
   5   2   4      397.54      477.07     36.74 o 
   6   2   4      479.93      455.94     20.95 o 
   7   2   4     1269.42     1218.46     47.63 o 
   8   2   4      437.91      508.97     37.43 o 
   9   2   4      710.30      678.63     59.99 o 
  10   2   4      104.96       83.11     44.58 o 
  11   2   4       97.30       93.02     55.04 o 
  -8   3   4      967.28      965.37     55.07 o 
  -7   3   4        6.64       13.12     24.45 o 
  -6   3   4      215.42      241.16     28.34 o 
  -5   3   4     1471.70     1387.63     49.22 o 
  -4   3   4     6281.27     5991.40    135.41 o 
  -3   3   4      506.04      445.78     32.47 o 
  -2   3   4       55.04       98.74     11.15 o 
  -1   3   4      820.77      725.25     20.78 o 
   0   3   4     3243.26     3050.74     56.02 o 
   1   3   4     7381.33     6905.19    115.58 o 
   2   3   4     4085.15     3791.21     66.75 o 
   3   3   4     6216.42     5813.06    239.97 o 
   4   3   4     1510.41     1247.63     38.09 o 
   5   3   4     2713.39     2541.04     50.52 o 
   6   3   4      663.71      741.02     24.95 o 
   7   3   4     2923.84     2804.37     75.49 o 
   8   3   4      287.72      283.23     35.50 o 
   9   3   4     3709.53     3406.34    131.54 o 
  10   3   4       35.87       41.83     41.28 o 
  11   3   4      204.50      143.10     55.59 o 
  -8   4   4      534.17      541.38     80.63 o 
  -7   4   4      935.41      825.07     48.05 o 
  -6   4   4       60.32       27.46     23.49 o 
  -5   4   4      625.61      636.00     36.39 o 
  -4   4   4      408.10      420.37     53.94 o 
  -3   4   4      684.00      583.16     29.55 o 
  -2   4   4     5116.34     4956.11     88.50 o 
  -1   4   4     3230.53     2779.23     53.47 o 
   0   4   4        4.93       13.25      8.44 o 
   1   4   4      369.25      379.10     14.97 o 
   2   4   4      109.85      102.84     14.20 o 
   3   4   4     1653.71     1479.16     48.98 o 
   4   4   4     6090.11     5812.78    290.33 o 
   5   4   4        1.61       30.00     15.18 o 
   6   4   4     2856.10     2589.32    172.00 o 
   7   4   4       58.02       66.55     19.84 o 
   8   4   4      304.20      326.20     31.07 o 
   9   4   4     1353.89     1331.22     65.50 o 
  10   4   4      706.24      657.16     68.80 o 
  11   4   4       71.32       14.86     54.49 o 
  -8   5   4        0.88        0.00     35.21 o 
  -7   5   4        2.67        0.00     28.52 o 
  -6   5   4      290.36      258.51     33.05 o 
  -5   5   4     1398.96     1300.70     84.48 o 
  -4   5   4      565.54      545.60     39.35 o 
  -3   5   4      157.36      190.37     21.78 o 
  -2   5   4     9867.86     9946.02    209.77 o 
  -1   5   4     2133.51     2044.64     43.48 o 
   0   5   4     1015.69      903.14     33.48 o 
   1   5   4     3688.61     3235.51     60.57 o 
   2   5   4       33.03       24.35      8.65 o 
   3   5   4    11417.77    11040.09    222.80 o 
   4   5   4      179.88      167.26     19.06 o 
   5   5   4     3496.84     3345.34     81.20 o 
   6   5   4       70.71       85.09     18.80 o 
   7   5   4       20.28       32.61     19.63 o 
   8   5   4     1506.60     1391.04     56.14 o 
   9   5   4      394.26      477.19     64.67 o 
  10   5   4     1104.33     1149.21     80.36 o 
  11   5   4      294.69      263.64     62.19 o 
  -7   6   4      173.64      236.33     40.08 o 
  -6   6   4      519.27      544.54     42.19 o 
  -5   6   4     3033.64     2943.53    168.42 o 
  -4   6   4      257.76      309.68     29.97 o 
  -3   6   4      342.71      375.04     28.07 o 
  -2   6   4      105.76      130.10     20.24 o 
  -1   6   4      107.84       98.23     13.60 o 
   0   6   4     6097.28     5818.02    103.42 o 
   1   6   4     2213.28     2097.64     44.68 o 
   2   6   4     3752.33     3491.55     65.91 o 
   3   6   4        4.06        0.00     13.81 o 
   4   6   4       82.49       50.57     16.51 o 
   5   6   4      314.86      275.47     24.27 o 
   6   6   4       21.19       38.57     17.85 o 
   7   6   4     2268.41     2150.03     65.04 o 
   8   6   4      161.87      184.26     41.28 o 
   9   6   4       25.04        8.67     26.25 o 
  10   6   4      531.92      575.87     47.01 o 
  -7   7   4      416.48      409.54     49.92 o 
  -6   7   4      514.86      557.72     46.70 o 
  -5   7   4      269.24      233.06     32.84 o 
  -4   7   4      155.58      112.14     26.82 o 
  -3   7   4      430.20      472.27     33.27 o 
  -2   7   4      659.83      660.73     51.46 o 
  -1   7   4      777.65      811.51     35.36 o 
   0   7   4      389.52      392.91     27.91 o 
   1   7   4     1920.92     1631.35    136.08 o 
   2   7   4      451.45      436.89     34.02 o 
   3   7   4     3659.20     3391.10     97.97 o 
   4   7   4     1007.91     1004.51     38.04 o 
   5   7   4     1729.63     1673.95    109.80 o 
   6   7   4      369.25      419.99     63.02 o 
   7   7   4      462.92      530.78     35.97 o 
   8   7   4        0.80       18.97     25.15 o 
   9   7   4       96.50      159.18     32.58 o 
  10   7   4      812.23      808.74     53.10 o 
  11   7   4       27.26       71.00     56.14 o 
  -6   8   4        3.22        8.05     35.60 o 
  -5   8   4      141.82       99.90     33.86 o 
  -4   8   4     1336.66     1463.23     59.33 o 
  -3   8   4     4076.32     4080.23    175.02 o 
  -2   8   4      135.77      181.98     40.73 o 
  -1   8   4      275.43      272.78     26.46 o 
   0   8   4      100.37      107.60     16.73 o 
   1   8   4       16.27       23.27     14.29 o 
   2   8   4     4161.13     3971.39     95.08 o 
   3   8   4      133.19      129.91     20.43 o 
   4   8   4     2477.53     2218.45     75.40 o 
   5   8   4      372.21      385.72     29.85 o 
   6   8   4      525.30      525.10     40.73 o 
   7   8   4      829.52      810.81     88.89 o 
   8   8   4      204.81      204.39     37.43 o 
   9   8   4      204.29      295.19     97.69 o 
  10   8   4      311.12      365.41     44.55 o 
  -5   9   4       10.05       54.49     44.03 o 
  -4   9   4      948.91      979.22     55.07 o 
  -3   9   4      205.09      224.00     33.66 o 
  -2   9   4       41.44       52.23     26.66 o 
  -1   9   4     3124.20     3217.28     88.30 o 
   0   9   4      810.81      831.97     50.91 o 
   1   9   4     2630.41     2366.05     66.94 o 
   2   9   4      202.61      224.91     24.52 o 
   3   9   4      452.31      391.16     30.33 o 
   4   9   4       11.26       18.44     19.46 o 
   5   9   4        3.05        4.80     20.41 o 
   6   9   4     1198.50     1230.67     50.91 o 
   7   9   4      219.54      251.53     32.63 o 
   8   9   4      408.69      502.47     42.42 o 
   9   9   4        7.51        0.00     34.01 o 
  10   9   4        5.65       19.63     46.78 o 
  -4  10   4      361.27      391.55     46.70 o 
  -3  10   4       54.68       75.85     33.83 o 
  -2  10   4     1575.60     1707.27    101.27 o 
  -1  10   4     1608.71     1590.29     63.84 o 
   0  10   4     2918.02     2744.78    111.18 o 
   1  10   4      372.15      370.65     50.36 o 
   2  10   4       26.17        4.64     21.60 o 
   3  10   4       11.18       50.51     22.76 o 
   4  10   4      599.07      537.95     36.56 o 
   5  10   4      946.41      784.61     42.94 o 
   6  10   4      225.09      197.83     30.33 o 
   7  10   4       36.00       59.39     31.31 o 
   8  10   4      509.68      583.92     80.36 o 
   9  10   4       52.42       70.15     39.49 o 
  -3  11   4      600.00      614.47     53.51 o 
  -2  11   4       64.19       67.15     55.04 o 
  -1  11   4      427.36      574.05     67.15 o 
   0  11   4      359.36      375.36     52.84 o 
   1  11   4     1091.40     1131.04     72.10 o 
   2  11   4      209.10      169.52     29.29 o 
   3  11   4      338.64      278.66     33.05 o 
   4  11   4      101.82       79.86     27.81 o 
   5  11   4      624.81      627.23     43.15 o 
   6  11   4      210.82      235.97     35.60 o 
   7  11   4      139.52      142.30     74.30 o 
   8  11   4      399.54      500.36     49.61 o 
  -1  12   4       24.16        0.00     55.04 o 
   0  12   4     1271.54     1396.33     93.57 o 
   1  12   4       67.23       58.34     46.23 o 
   2  12   4     1632.14     1579.61     88.06 o 
   3  12   4        0.45        0.00     30.27 o 
   4  12   4        9.85       22.29     38.25 o 
   5  12   4      730.38      633.65     48.18 o 
   6  12   4       16.56       34.17     34.43 o 
   7  12   4      360.43      321.72     46.51 o 
   2  13   4       32.86       35.22     55.04 o 
   3  13   4       85.24       35.82     36.58 o 
   4  13   4      460.98      514.81     53.11 o 
  -3 -11   5      133.98      258.42     49.00 o 
  -2 -11   5       40.13       14.47     40.25 o 
  -1 -11   5       32.49       61.04     65.77 o 
   0 -11   5     2347.59     2327.08    140.07 o 
   1 -11   5      541.67      485.44     76.50 o 
  -5 -10   5       15.72        0.00     57.24 o 
  -4 -10   5      137.80      503.64    268.31 o 
  -3 -10   5      713.47      851.47     58.88 o 
  -2 -10   5       23.49        0.15     39.63 o 
  -1 -10   5      297.03      366.80     47.88 o 
   0 -10   5       41.60       79.04     32.80 o 
   1 -10   5      855.08      794.72     53.59 o 
   2 -10   5     1616.35     1576.31    106.22 o 
   3 -10   5       44.13       26.42     50.64 o 
   4 -10   5      917.21      880.07     89.71 o 
  -6  -9   5      382.84      511.86     78.71 o 
  -5  -9   5       38.17       89.35     39.30 o 
  -4  -9   5     1436.45     1481.74     68.87 o 
  -3  -9   5       29.19       34.76     30.07 o 
  -2  -9   5      555.35      486.68     43.96 o 
  -1  -9   5      545.08      642.18     46.45 o 
   0  -9   5       52.40       40.91     26.25 o 
   1  -9   5      480.63      540.11     42.62 o 
   2  -9   5      112.02      134.58     32.24 o 
   3  -9   5     5698.71     5576.52    216.30 o 
   4  -9   5      470.71      458.47     67.15 o 
   5  -9   5       65.35       62.19     51.19 o 
  -7  -8   5       13.79        6.60     58.34 o 
  -6  -8   5       19.50       47.73     38.04 o 
  -5  -8   5      893.02      929.91     57.01 o 
  -4  -8   5        0.09        0.00     27.05 o 
  -3  -8   5      171.23      145.58     30.16 o 
  -2  -8   5      631.20      744.11     46.45 o 
  -1  -8   5      335.55      336.81     34.61 o 
   0  -8   5     1310.36     1293.55     55.20 o 
   1  -8   5      238.14      244.88     31.07 o 
   2  -8   5       46.91       89.73     44.58 o 
   3  -8   5      284.87      980.79     74.85 o 
   4  -8   5        1.41       26.42     39.08 o 
   5  -8   5      247.80      219.05     52.84 o 
   6  -8   5     1364.30     1184.43     93.57 o 
  -7  -7   5        0.99        0.00     36.65 o 
  -6  -7   5       45.79       94.94     35.03 o 
  -5  -7   5      236.49      341.80     38.72 o 
  -4  -7   5      200.09      246.99     33.85 o 
  -3  -7   5       26.03       22.70     25.59 o 
  -2  -7   5     3263.73     3021.21    198.69 o 
  -1  -7   5     1043.85      999.09     47.07 o 
   0  -7   5        1.60        0.00     18.48 o 
   1  -7   5      406.43      405.69     33.02 o 
   2  -7   5       10.79       55.50     22.25 o 
   3  -7   5     3684.35     3491.98     96.15 o 
   4  -7   5      564.82      666.52     62.74 o 
   5  -7   5     1276.59     1271.94     83.11 o 
   6  -7   5     1249.63     1135.45     82.56 o 
   7  -7   5      445.36      457.37     66.60 o 
  -8  -6   5      134.81       87.51     56.14 o 
  -7  -6   5       48.18       30.94     35.73 o 
  -6  -6   5      164.10      274.60     37.15 o 
  -5  -6   5     2333.69     2579.62     83.27 o 
  -4  -6   5      140.63      159.24     43.21 o 
  -3  -6   5     1728.59     1582.91     58.75 o 
  -2  -6   5      163.62      188.09     26.61 o 
  -1  -6   5     1427.38     1520.20    121.36 o 
   0  -6   5     2251.12     2312.77     70.36 o 
   1  -6   5      546.45      554.63     34.70 o 
   2  -6   5     3256.72     3242.19     88.26 o 
   3  -6   5      109.05      154.93     29.17 o 
   4  -6   5     1379.72     1306.32     50.70 o 
   5  -6   5        3.82        0.00     29.17 o 
   6  -6   5        1.44        0.00     24.98 o 
   7  -6   5       97.79       85.13     32.58 o 
   8  -6   5      317.46      191.53     57.24 o 
  -8  -5   5      419.02      499.75     66.05 o 
  -7  -5   5        0.52       24.06     31.47 o 
  -6  -5   5     1155.13     1111.71     54.76 o 
  -5  -5   5       54.91       75.55     26.64 o 
  -4  -5   5      671.66      663.76     43.76 o 
  -3  -5   5     2698.73     2928.18     83.08 o 
  -2  -5   5       56.79       52.66     19.65 o 
  -1  -5   5     1310.02     1169.62     67.70 o 
   0  -5   5        1.95        8.18     17.50 o 
   1  -5   5     7772.82     8531.97    190.74 o 
   2  -5   5      607.30      654.12     34.79 o 
   3  -5   5     1802.09     1797.75     90.26 o 
   4  -5   5      592.27      639.58     36.46 o 
   5  -5   5      348.47      354.56     30.89 o 
   6  -5   5     3112.41     3140.34     88.53 o 
   7  -5   5     1243.69     1165.82     54.28 o 
   8  -5   5       10.34        0.00     30.38 o 
   9  -5   5      358.81      314.03     67.97 o 
  -8  -4   5        7.29       48.43     47.33 o 
  -7  -4   5     1965.88     1877.92     99.07 o 
  -6  -4   5      367.24      447.37     38.94 o 
  -5  -4   5      104.97       55.82     36.33 o 
  -4  -4   5      698.73      711.68     91.91 o 
  -3  -4   5     2540.10     2575.82     90.26 o 
  -2  -4   5     5089.50     5094.45    206.67 o 
  -1  -4   5      665.49      584.28     31.85 o 
   0  -4   5      507.89      554.74     31.49 o 
   1  -4   5      762.12      863.71     36.17 o 
   2  -4   5      410.86      383.55     19.77 o 
   3  -4   5      743.79      759.46     27.04 o 
   4  -4   5     5724.37     6068.79    110.96 o 
   5  -4   5     1109.00     1163.30     36.03 o 
   6  -4   5      818.40      812.63     40.99 o 
   7  -4   5        2.38        0.00     33.57 o 
   8  -4   5      467.50      523.37     42.42 o 
   9  -4   5      421.39      457.88     46.50 o 
  -9  -3   5        1.25        0.00     55.59 o 
  -8  -3   5        2.88        5.50     44.03 o 
  -7  -3   5      265.63      369.86     52.29 o 
  -6  -3   5       56.31       15.37     24.86 o 
  -5  -3   5      369.35      384.53     33.53 o 
  -4  -3   5     1764.97     1657.64     56.58 o 
  -3  -3   5       78.31       77.60     30.27 o 
  -2  -3   5      239.84      302.61     25.47 o 
  -1  -3   5     1569.80     1426.96    123.84 o 
   0  -3   5       19.54       19.35     14.38 o 
   1  -3   5     5217.72     5427.37    125.23 o 
   2  -3   5      662.77      814.67     27.09 o 
   3  -3   5     2038.17     2451.88     51.54 o 
   4  -3   5      277.83      354.66     20.36 o 
   5  -3   5     1824.81     1881.91     45.51 o 
   6  -3   5     5077.50     4916.51    118.44 o 
   7  -3   5      386.69      469.58     35.21 o 
   8  -3   5     1212.39     1190.56     87.51 o 
   9  -3   5      249.53      271.10     37.74 o 
  10  -3   5      209.90      167.74     41.77 o 
  -9  -2   5        3.57        0.00     43.48 o 
  -8  -2   5      912.99      975.29     72.10 o 
  -6  -2   5       87.57      125.92     23.91 o 
  -5  -2   5      523.34      507.29     26.89 o 
  -4  -2   5       99.37       88.09     16.30 o 
  -3  -2   5       31.70       39.77     13.09 o 
  -2  -2   5     6806.02     6692.03    227.38 o 
  -1  -2   5     1192.48     1132.34     39.47 o 
   0  -2   5    17124.70    17616.32    362.86 o 
   1  -2   5      464.45      475.22     37.98 o 
   2  -2   5     1821.27     2079.53     42.99 o 
   3  -2   5       46.55       17.81     11.11 o 
   4  -2   5      136.91      145.84     15.16 o 
   5  -2   5     3536.37     3748.43    104.88 o 
   6  -2   5       46.86       66.11     15.21 o 
   7  -2   5     5434.69     5601.54    137.05 o 
   8  -2   5     1292.32     1244.97     74.85 o 
   9  -2   5        3.01        0.00     27.27 o 
  10  -2   5       16.13        0.00     33.92 o 
  -9  -1   5        0.27        7.71     46.23 o 
  -8  -1   5      489.02      449.46     41.23 o 
  -7  -1   5        4.62       13.89     24.14 o 
  -6  -1   5     1479.94     1198.72     46.29 o 
  -5  -1   5     1519.85     1592.99     42.77 o 
  -4  -1   5        8.24       32.19     13.24 o 
  -3  -1   5      913.21      822.57     36.77 o 
  -2  -1   5        1.76       26.58     11.20 o 
  -1  -1   5     4247.78     3895.19     76.39 o 
   0  -1   5     1013.68     1165.82     38.32 o 
   1  -1   5     1075.80     1052.20     41.29 o 
   2  -1   5     2240.46     2449.43     62.22 o 
   3  -1   5       96.03      207.63     23.58 o 
   4  -1   5     9462.94    10612.34    178.90 o 
   5  -1   5     1176.33     1483.06     99.45 o 
   6  -1   5        5.35        8.64     14.20 o 
   7  -1   5      173.43      215.87     29.72 o 
   8  -1   5        4.51       13.34     22.57 o 
   9  -1   5      900.16      938.49    129.89 o 
  10  -1   5     1132.55     1220.76     88.06 o 
  11  -1   5        1.07        0.00     57.24 o 
  -9   0   5      270.41      275.86     44.11 o 
  -8   0   5      415.65      474.88     41.51 o 
  -7   0   5      232.88      282.56     31.46 o 
  -6   0   5     1531.88     1430.54     86.14 o 
  -5   0   5     1341.92     1232.88     44.16 o 
  -4   0   5     4619.47     4243.21     81.23 o 
  -3   0   5       14.34       55.90     12.87 o 
  -2   0   5      358.17      367.12     24.91 o 
  -1   0   5      220.27      348.20     18.47 o 
   0   0   5     4473.58     4747.78     97.26 o 
   1   0   5     7186.70     7662.10    128.51 o 
   2   0   5     5486.92     5412.38     93.45 o 
   3   0   5     6522.44     7010.89    120.04 o 
   4   0   5        5.12       47.93     11.50 o 
   5   0   5      343.68      336.20     20.48 o 
   6   0   5        1.47       15.18     13.24 o 
   7   0   5     3094.60     3142.46     67.14 o 
   8   0   5      541.57      601.38     36.65 o 
   9   0   5      873.03      895.16     47.83 o 
  10   0   5      701.13      825.58     71.55 o 
  11   0   5      705.17      720.46     77.60 o 
  -8   1   5       71.61       71.47     30.68 o 
  -7   1   5       30.78       43.01     24.99 o 
  -6   1   5     2011.03     1879.88     94.94 o 
  -5   1   5      285.00      211.95     22.87 o 
  -4   1   5      677.33      601.87     29.38 o 
  -3   1   5       28.56       27.24     11.98 o 
  -2   1   5        4.68       15.46     10.34 o 
  -1   1   5    12519.85    12915.53    212.17 o 
   0   1   5        1.48       17.13      9.42 o 
   1   1   5     1555.49     1644.92     56.09 o 
   2   1   5     3479.33     3846.55     68.35 o 
   3   1   5     2082.55     1924.16     39.54 o 
   4   1   5     1985.06     1960.58     41.83 o 
   5   1   5      693.85      612.31     23.06 o 
   6   1   5     1951.75     1986.03     46.37 o 
   7   1   5      634.80      714.96     29.04 o 
   8   1   5      858.37      841.15     64.57 o 
   9   1   5      262.98      261.43     48.43 o 
  10   1   5        3.94       38.53     47.88 o 
  11   1   5       63.04      123.84     59.44 o 
  -8   2   5        1.41        7.15     29.54 o 
  -7   2   5        0.63        2.29     24.33 o 
  -6   2   5      266.97      245.92     28.34 o 
  -5   2   5        0.78        0.00     17.57 o 
  -4   2   5    10051.68     9606.63    204.66 o 
  -3   2   5        1.76        9.50     11.28 o 
  -2   2   5     6493.04     6527.36    113.48 o 
  -1   2   5      921.80     1170.53     28.91 o 
   0   2   5       37.77       33.71      9.55 o 
   1   2   5     1875.81     1636.54     34.38 o 
   2   2   5     1761.43     1735.51     35.49 o 
   3   2   5    10475.94    10632.32    152.58 o 
   4   2   5      524.23      534.43     35.67 o 
   5   2   5     4193.32     3919.43    108.42 o 
   6   2   5      793.35      734.56     26.31 o 
   7   2   5      500.90      585.30     33.85 o 
   8   2   5     1174.80     1185.16     83.38 o 
   9   2   5       91.71      113.38     39.08 o 
  10   2   5      246.36      148.60     46.23 o 
  11   2   5     1110.98     1002.25     84.76 o 
  -8   3   5      381.72      305.41     40.99 o 
  -7   3   5      798.15      752.23     46.31 o 
  -6   3   5        1.03       13.20     22.86 o 
  -5   3   5     1130.73     1021.50     43.78 o 
  -4   3   5        2.02       25.05     16.90 o 
  -3   3   5     8537.90     8538.99    182.95 o 
  -2   3   5       68.80      103.44     16.35 o 
  -1   3   5      251.05      193.17     13.66 o 
   0   3   5      249.14      201.44     13.49 o 
   1   3   5     5127.34     5417.44     93.67 o 
   2   3   5     8328.60     7822.56    131.54 o 
   3   3   5      894.13      837.42     29.85 o 
   4   3   5      554.96      507.26     29.17 o 
   5   3   5     1280.29     1058.99     28.01 o 
   6   3   5      163.25      190.48     22.38 o 
   7   3   5      403.14      433.32     30.94 o 
   8   3   5     3016.47     3055.79    170.34 o 
   9   3   5       53.37       61.43     28.12 o 
  10   3   5      361.56      530.57     63.84 o 
  11   3   5       14.68        0.00     53.39 o 
  -8   4   5      330.01      286.72     44.80 o 
  -7   4   5      336.84      342.44     39.31 o 
  -6   4   5     2084.98     2002.78     87.51 o 
  -5   4   5      359.43      352.45     31.52 o 
  -4   4   5      618.10      578.36     33.66 o 
  -3   4   5      370.46      395.42     26.82 o 
  -2   4   5     1776.64     1648.98     66.69 o 
  -1   4   5     1556.62     1481.82     35.72 o 
   0   4   5     1673.14     1470.47     33.55 o 
   1   4   5      390.07      400.02     16.51 o 
   2   4   5      838.86      729.78     20.29 o 
   3   4   5     5197.80     4932.78    207.22 o 
   4   4   5      391.77      416.97     24.37 o 
   5   4   5     6230.42     6002.21    179.43 o 
   6   4   5     1183.36     1054.67     39.61 o 
   7   4   5      487.72      432.91     30.74 o 
   8   4   5       21.50       12.53     25.32 o 
   9   4   5      970.48      987.83     48.81 o 
  10   4   5     1390.24     1331.94     84.76 o 
  11   4   5      420.82      508.56     71.55 o 
  -7   5   5      279.07      300.10     41.59 o 
  -6   5   5        0.60        0.00     25.88 o 
  -5   5   5       38.09       50.37     23.88 o 
  -4   5   5       15.58       18.21     20.45 o 
  -3   5   5     7985.99     7444.69    164.96 o 
  -2   5   5      245.53      266.09     22.53 o 
  -1   5   5     1573.09     1650.26     38.12 o 
   0   5   5     1153.14     1147.41     29.40 o 
   1   5   5     1279.21     1149.18     28.69 o 
   2   5   5     5038.85     4981.10    109.10 o 
   3   5   5     1114.95      943.83     33.80 o 
   4   5   5     4975.80     4325.38    168.14 o 
   5   5   5      104.20      108.23     19.06 o 
   6   5   5     3056.83     2930.79    172.55 o 
   7   5   5      306.14      335.77     28.91 o 
   8   5   5      290.57      323.84     31.52 o 
   9   5   5       95.61       65.63     29.12 o 
  10   5   5      623.82      648.55     48.48 o 
  11   5   5      404.27      447.46     67.70 o 
  -7   6   5        3.77       14.03     36.95 o 
  -6   6   5      964.16     1102.05     56.23 o 
  -5   6   5      172.34      164.06     30.53 o 
  -4   6   5     1652.64     1667.57     58.56 o 
  -3   6   5       42.81       41.32     19.80 o 
  -2   6   5      151.53      167.82     21.53 o 
  -1   6   5     4294.35     4025.08     76.69 o 
   0   6   5      175.18      179.70     15.14 o 
   1   6   5     2099.48     1935.87     42.53 o 
   2   6   5       84.44      106.68     20.86 o 
   3   6   5     2585.53     2540.72     65.47 o 
   4   6   5      148.30      146.14     19.85 o 
   5   6   5      133.89      171.22     41.28 o 
   6   6   5     3529.06     3377.59    137.05 o 
   7   6   5       86.56      113.22     23.70 o 
   8   6   5      511.73      522.44     59.44 o 
   9   6   5      505.97      580.60     70.72 o 
  10   6   5      157.57      129.50     36.97 o 
  11   6   5        0.44        0.00     53.94 o 
  -6   7   5       26.17       11.37     34.43 o 
  -5   7   5     1294.28     1340.79     68.80 o 
  -4   7   5        0.12        0.00     22.76 o 
  -3   7   5      296.15      294.76     29.12 o 
  -2   7   5      690.33      710.13     63.57 o 
  -1   7   5     1031.96      989.80     39.50 o 
   0   7   5    10361.69     9880.38    169.64 o 
   1   7   5      403.67      379.43     30.15 o 
   2   7   5       75.94       76.45     17.90 o 
   3   7   5      331.31      297.95     24.04 o 
   4   7   5       16.57        5.11     15.37 o 
   5   7   5     2973.03     2569.02     70.63 o 
   6   7   5     1515.41     1441.51     50.87 o 
   7   7   5      249.55      243.61     54.49 o 
   8   7   5      587.18      645.90     63.02 o 
   9   7   5        5.81        0.00     28.20 o 
  10   7   5       53.12       96.19     36.26 o 
  11   7   5      100.48       78.82     45.28 o 
  -5   8   5      174.13      217.92     38.30 o 
  -4   8   5      119.52      130.52     31.74 o 
  -3   8   5      750.56      858.60     64.40 o 
  -2   8   5      887.91      930.15     44.56 o 
  -1   8   5        2.47        0.00     18.67 o 
   0   8   5      101.38      111.41     17.36 o 
   1   8   5      718.16      719.55     35.00 o 
   2   8   5      734.23      757.37     52.56 o 
   3   8   5     1121.36     1155.51     59.44 o 
   4   8   5       17.46        2.61     16.93 o 
   5   8   5      363.22      355.15     29.85 o 
   6   8   5        3.52       14.23     21.14 o 
   7   8   5      650.01      680.24     53.66 o 
   8   8   5     1074.58     1058.55     52.16 o 
   9   8   5      491.54      575.41     46.19 o 
  10   8   5        0.29        0.00     34.97 o 
  -5   9   5     2117.62     2153.70    101.55 o 
  -4   9   5       32.46       65.88     33.19 o 
  -3   9   5       18.53        0.00     26.49 o 
  -2   9   5       12.74       23.67     25.22 o 
  -1   9   5      346.63      314.82     44.03 o 
   0   9   5     3635.01     3616.59    130.44 o 
   1   9   5      531.47      498.78     64.12 o 
   2   9   5     3365.91     3025.74     80.70 o 
   3   9   5      744.94      727.79     38.32 o 
   4   9   5      149.85      162.43     25.69 o 
   5   9   5      794.81      759.59     40.81 o 
   6   9   5        0.71        2.22     22.48 o 
   7   9   5      645.64      653.02     43.93 o 
   8   9   5      445.18      460.65     43.20 o 
   9   9   5      396.35      499.38     61.37 o 
  10   9   5      122.85      217.12     43.54 o 
  -4  10   5       33.81       43.08     39.88 o 
  -3  10   5     1131.98     1352.65     88.06 o 
  -2  10   5       52.50       15.84     31.13 o 
  -1  10   5     1143.19     1225.71     78.15 o 
   0  10   5       84.55      108.43     37.43 o 
   1  10   5      800.91      652.76     55.59 o 
   2  10   5       41.08       50.86     38.53 o 
   3  10   5       75.36       83.80     24.32 o 
   4  10   5      657.53      730.98     58.62 o 
   5  10   5       87.16       95.80     55.04 o 
   6  10   5       38.62       47.16     26.88 o 
   7  10   5      366.70      365.58     83.11 o 
   8  10   5        0.03        0.00     30.55 o 
   9  10   5        2.48        0.00     36.19 o 
  -2  11   5     1738.22     1911.49    108.43 o 
  -1  11   5       21.05        0.00     52.84 o 
   0  11   5      322.89      377.57     56.14 o 
   1  11   5        2.42       14.86     39.08 o 
   2  11   5       33.49       71.83     27.24 o 
   3  11   5     1366.38     1439.95     57.38 o 
   4  11   5     1723.63     1525.76     58.94 o 
   5  11   5        6.00       47.59     40.45 o 
   6  11   5      212.59      197.06     34.58 o 
   7  11   5      326.41      366.93     64.67 o 
   8  11   5       29.87       27.23     37.17 o 
  -1  12   5      278.36      305.46     73.75 o 
   1  12   5     1678.55     1607.13     93.02 o 
   2  12   5       77.47       31.37     39.63 o 
   3  12   5      156.39      158.35     33.75 o 
   4  12   5        0.01        0.15     30.94 o 
   5  12   5      449.74      426.06     95.22 o 
   6  12   5      542.93      542.25     47.70 o 
   7  12   5       88.40       85.56     49.81 o 
   2  13   5      245.75      257.03     64.95 o 
   3  13   5     1154.44     1107.93     85.86 o 
   4  13   5       18.68        0.00     37.13 o 
  -4 -10   6      165.29      274.83     50.93 o 
  -3 -10   6       21.00       44.42     39.26 o 
  -2 -10   6      762.98      854.90     92.46 o 
  -1 -10   6      738.72      740.84     56.04 o 
   0 -10   6       61.71       28.99     33.05 o 
   1 -10   6      326.15      415.12     46.30 o 
   2 -10   6       38.45       82.01     53.94 o 
   3 -10   6      298.51      233.91     65.50 o 
  -5  -9   6      224.37      367.65     51.69 o 
  -4  -9   6       52.20       99.48     38.51 o 
  -3  -9   6      895.51      836.06     57.78 o 
  -2  -9   6       71.29       71.29     32.41 o 
  -1  -9   6      340.24      312.68     40.63 o 
   0  -9   6        0.85       20.45     29.18 o 
   1  -9   6      254.48      249.18     43.21 o 
   2  -9   6     2989.40     2881.54     95.77 o 
   3  -9   6       11.58       25.87     44.58 o 
   4  -9   6      284.01      233.36     58.89 o 
   5  -9   6     1008.32     1159.66     98.52 o 
  -6  -8   6      415.52      530.13     65.22 o 
  -5  -8   6      107.21       95.65     38.51 o 
  -4  -8   6       66.21       10.56     34.67 o 
  -3  -8   6       21.38       92.44     31.28 o 
  -2  -8   6      302.37      397.34     40.39 o 
  -1  -8   6     1070.24     1051.28     53.39 o 
   0  -8   6       17.83       46.49     25.29 o 
   1  -8   6     2166.11     2255.89     76.95 o 
   2  -8   6      738.37      842.49     49.92 o 
   3  -8   6       51.76       55.44     28.40 o 
   4  -8   6      662.86      702.29     71.55 o 
   5  -8   6      187.32      151.91     51.74 o 
   6  -8   6      211.69      161.26     56.69 o 
  -7  -7   6      448.94      496.80     55.32 o 
  -6  -7   6      249.56       92.19     38.92 o 
  -5  -7   6        1.15       12.90     33.62 o 
  -4  -7   6      160.01      210.17     35.39 o 
  -3  -7   6      509.80      633.72     45.53 o 
  -2  -7   6     1095.14     1029.02     50.98 o 
  -1  -7   6      814.72      849.42     48.43 o 
   0  -7   6     1780.22     1590.23     60.47 o 
   1  -7   6      162.53      192.09     28.40 o 
   2  -7   6        5.63       17.94     32.20 o 
   3  -7   6      171.93      166.79     28.21 o 
   4  -7   6     2549.58     2498.21    119.43 o 
   5  -7   6     1823.74     1543.28     93.02 o 
   6  -7   6      100.64       83.66     45.13 o 
   7  -7   6       62.43       42.93     52.29 o 
  -7  -6   6      186.03      318.67     64.40 o 
  -6  -6   6       40.23       95.59     34.71 o 
  -5  -6   6       52.01       51.74     31.11 o 
  -4  -6   6     1413.93     1441.39     61.29 o 
  -3  -6   6      175.79      197.02     31.28 o 
  -2  -6   6       50.69       74.02     28.62 o 
  -1  -6   6      390.99      424.26     34.44 o 
   0  -6   6      179.24      187.84     34.40 o 
   1  -6   6      758.15      781.00     42.19 o 
   2  -6   6      208.96      224.88     26.66 o 
   3  -6   6     1181.77     1209.74     66.87 o 
   4  -6   6      990.61      984.49     46.07 o 
   5  -6   6       67.48       95.77     37.98 o 
   6  -6   6      218.53      285.10     51.19 o 
   7  -6   6      703.71      549.29     67.15 o 
  -8  -5   6        3.81        0.00     51.74 o 
  -7  -5   6     1341.23     1547.68     77.60 o 
  -6  -5   6       96.06      137.13     32.97 o 
  -5  -5   6      897.13      881.84     51.04 o 
  -4  -5   6      173.35      118.21     27.99 o 
  -3  -5   6      275.77      206.39     29.19 o 
  -2  -5   6      250.51      279.79     29.76 o 
  -1  -5   6     1160.70     1063.06     45.53 o 
   0  -5   6     9114.50     9254.76    247.12 o 
   1  -5   6     1136.88     1192.37     46.84 o 
   2  -5   6      352.72      378.38     29.55 o 
   3  -5   6     1500.94     1548.05     97.14 o 
   4  -5   6       32.15       46.32     19.80 o 
   5  -5   6     1952.00     1912.59     95.22 o 
   6  -5   6     2152.89     2084.86    104.57 o 
   7  -5   6      532.86      505.26     42.01 o 
   8  -5   6     1370.15     1336.27    156.86 o 
   9  -5   6      186.25      173.58     44.18 o 
  -8  -4   6      370.53      395.73     64.95 o 
  -7  -4   6      371.81      426.00     58.34 o 
  -6  -4   6      426.47      391.57     54.49 o 
  -5  -4   6       79.53      164.95     30.24 o 
  -4  -4   6      130.35      171.37     28.12 o 
  -3  -4   6      593.17      696.62     46.51 o 
  -2  -4   6       67.72       66.78     37.98 o 
  -1  -4   6     1111.19      983.05     48.98 o 
   0  -4   6      908.82      886.29     48.43 o 
   1  -4   6      468.26      454.00     33.57 o 
   2  -4   6     1443.72     1489.44     78.43 o 
   3  -4   6      738.70      693.41     35.19 o 
   4  -4   6       42.25       67.25     21.17 o 
   5  -4   6      816.58      845.54     59.84 o 
   6  -4   6     1584.18     1605.79    142.27 o 
   7  -4   6      284.45      322.02     50.91 o 
   8  -4   6      255.37      265.00     37.37 o 
   9  -4   6      372.55      335.82     44.16 o 
  -8  -3   6        2.66        0.00     48.98 o 
  -7  -3   6        2.53        0.00     42.38 o 
  -6  -3   6     1122.18     1284.91     59.12 o 
  -5  -3   6     1524.43     1607.94    105.95 o 
  -4  -3   6     1536.56     1427.59     53.88 o 
  -3  -3   6     1217.26     1190.27     47.58 o 
  -2  -3   6      889.10      820.52     38.04 o 
  -1  -3   6      268.91      294.53     25.88 o 
   0  -3   6     1242.28     1196.28     43.98 o 
   1  -3   6      410.67      457.67     28.40 o 
   2  -3   6    11067.96    12702.48    359.13 o 
   3  -3   6    10227.72    11560.45    195.67 o 
   4  -3   6      592.08      610.01     26.03 o 
   5  -3   6      638.15      675.81     28.37 o 
   6  -3   6      566.42      588.80     28.95 o 
   7  -3   6      440.40      453.47     35.41 o 
   8  -3   6     3865.11     3747.01    103.60 o 
   9  -3   6      501.83      532.20     46.70 o 
  10  -3   6      465.85      514.61     51.51 o 
  -8  -2   6       27.61       11.56     46.78 o 
  -7  -2   6      146.84      164.02     45.13 o 
  -6  -2   6      878.89      805.77     64.95 o 
  -5  -2   6      550.01      494.21     37.48 o 
  -4  -2   6        0.27       13.48     23.39 o 
  -3  -2   6      416.45      414.76     30.46 o 
  -2  -2   6      391.56      436.74     29.33 o 
  -1  -2   6     4760.07     4696.02    193.46 o 
   0  -2   6        3.07       24.49     15.18 o 
   1  -2   6     1114.54     1101.19     42.93 o 
   2  -2   6      356.24      428.74     31.53 o 
   3  -2   6     1252.87     1455.84     36.09 o 
   4  -2   6     1180.08     1143.84     32.56 o 
   5  -2   6      625.78      656.71     26.93 o 
   6  -2   6       83.85      104.50     17.35 o 
   7  -2   6      149.24      203.32     27.78 o 
   8  -2   6      332.67      305.41     33.65 o 
   9  -2   6      709.23      764.75     53.11 o 
  10  -2   6        1.62       43.72     37.55 o 
  -8  -1   6      122.59      117.78     50.64 o 
  -7  -1   6      207.32      181.08     44.03 o 
  -6  -1   6      221.64      291.70     42.93 o 
  -5  -1   6      244.64      175.44     24.12 o 
  -4  -1   6     2036.79     1874.00     46.81 o 
  -3  -1   6     2849.62     2744.04     58.41 o 
  -2  -1   6    10474.83    10312.19    175.55 o 
  -1  -1   6        3.11       10.02     10.84 o 
   0  -1   6     1061.43     1224.86     51.74 o 
   1  -1   6       63.90      144.65     18.09 o 
   2  -1   6       51.45       37.05     10.81 o 
   3  -1   6     6675.76     7069.38    123.01 o 
   4  -1   6     5100.57     5499.22     99.69 o 
   5  -1   6     7262.06     8000.56    140.56 o 
   6  -1   6     2623.60     2620.60     57.52 o 
   7  -1   6       55.65       47.72     17.78 o 
   8  -1   6      762.75      796.62     43.19 o 
   9  -1   6      300.10      358.30     37.48 o 
  10  -1   6      392.59      503.05     67.15 o 
  -8   0   6      249.92      228.41     52.84 o 
  -7   0   6       44.29       98.77     28.90 o 
  -6   0   6      165.02      183.60     46.51 o 
  -5   0   6      901.49      827.80     38.32 o 
  -4   0   6      918.55      885.90     30.99 o 
  -3   0   6     4143.43     3798.46     74.68 o 
  -2   0   6     2221.56     2177.18     47.60 o 
  -1   0   6      468.44      519.65     30.34 o 
   0   0   6      871.21      768.51     31.87 o 
   1   0   6     2013.75     1938.00     70.20 o 
   2   0   6     2273.73     2417.77     48.22 o 
   3   0   6        6.73        1.92     10.36 o 
   4   0   6     2273.52     2536.99     52.58 o 
   5   0   6      909.75      886.87     49.12 o 
   6   0   6       83.18      123.40     17.48 o 
   7   0   6      257.47      269.16     22.68 o 
   8   0   6        1.16        0.00     23.65 o 
   9   0   6      408.57      464.53     57.24 o 
  10   0   6      604.10      510.21     68.80 o 
  11   0   6        9.13       32.47     61.64 o 
  -8   1   6      243.54      258.31     38.89 o 
  -7   1   6      480.51      502.76     40.25 o 
  -6   1   6      823.11      753.68     40.42 o 
  -5   1   6      117.29      118.91     22.72 o 
  -4   1   6       20.04       10.18     16.52 o 
  -3   1   6      298.73      299.79     19.72 o 
  -2   1   6     1567.50     1400.75     35.25 o 
  -1   1   6     2044.66     1997.66     50.65 o 
   0   1   6     6196.13     6249.62    108.66 o 
   1   1   6     3264.30     3223.97     75.03 o 
   2   1   6      113.27      126.67     11.64 o 
   3   1   6     2131.68     1913.19     51.51 o 
   4   1   6       87.15      121.70     13.54 o 
   5   1   6      623.43      616.41     26.08 o 
   6   1   6     9279.81     9466.11    164.69 o 
   7   1   6     3348.12     3370.70     71.06 o 
   8   1   6      225.33      276.07     30.89 o 
   9   1   6       58.38       23.67     39.63 o 
  10   1   6      170.11      130.99     51.19 o 
  11   1   6      826.31      792.01     80.36 o 
  -8   2   6      514.99      559.74     48.42 o 
  -7   2   6      480.26      413.92     57.24 o 
  -6   2   6       10.67        0.00     36.05 o 
  -5   2   6      607.16      615.17     36.35 o 
  -4   2   6      108.38      111.97     20.41 o 
  -3   2   6     3839.43     3706.85     72.76 o 
  -2   2   6       64.58       59.49     15.32 o 
  -1   2   6     2335.29     2342.99     48.68 o 
   0   2   6     4556.65     4805.47     86.17 o 
   1   2   6     1289.22     1325.20     77.33 o 
   2   2   6      353.79      333.83     26.79 o 
   3   2   6     5979.34     5663.10     98.59 o 
   4   2   6     1956.45     1978.03     43.10 o 
   5   2   6      329.53      361.14     47.63 o 
   6   2   6      302.12      293.97     19.76 o 
   7   2   6      843.91      812.37     50.09 o 
   8   2   6      353.38      362.86     32.27 o 
   9   2   6      459.42      445.26     53.39 o 
  10   2   6      106.79      161.26     50.64 o 
  11   2   6        4.21       30.27     54.49 o 
  -8   3   6      130.35      128.18     39.33 o 
  -7   3   6       40.66       24.53     30.40 o 
  -6   3   6      229.41      246.11     31.74 o 
  -5   3   6      502.73      498.96     34.61 o 
  -4   3   6     6762.53     6401.61    166.22 o 
  -3   3   6      400.13      351.28     26.97 o 
  -2   3   6        2.27       16.84     11.86 o 
  -1   3   6       24.75       20.10     11.05 o 
   0   3   6     2430.08     2444.29     49.14 o 
   1   3   6     4694.43     4411.15     79.18 o 
   2   3   6     1144.81     1192.02     55.24 o 
   3   3   6      440.66      379.99     21.46 o 
   4   3   6     3213.82     3061.20     72.66 o 
   5   3   6      352.70      397.32     26.10 o 
   6   3   6     3407.09     3417.46     85.70 o 
   7   3   6       74.44       91.70     22.38 o 
   8   3   6      747.81      739.93     41.64 o 
   9   3   6     2367.28     2276.94     74.53 o 
  10   3   6      197.83      296.11     56.14 o 
  11   3   6       83.01       66.60     57.24 o 
  -7   4   6     1342.46     1338.66     61.68 o 
  -6   4   6      130.45      120.92     35.50 o 
  -5   4   6     1103.05     1059.89     47.48 o 
  -4   4   6      690.34      790.76     76.23 o 
  -3   4   6      338.98      289.34     26.42 o 
  -2   4   6     2219.88     1978.36     71.16 o 
  -1   4   6     1398.00     1361.11     40.35 o 
   0   4   6     1048.79      959.75     27.06 o 
   1   4   6     6239.96     6219.52    141.57 o 
   2   4   6     1299.19     1233.68     30.24 o 
   3   4   6     2148.09     1938.48     68.36 o 
   4   4   6      191.60      237.56     20.97 o 
   5   4   6     3077.30     2883.64     73.75 o 
   6   4   6     1148.44     1125.21     42.37 o 
   7   4   6     1307.92     1192.73     46.27 o 
   8   4   6      478.26      443.60     34.83 o 
   9   4   6        5.52       96.96     71.83 o 
  10   4   6       62.33       26.42     47.33 o 
  11   4   6      100.01      117.78     57.79 o 
  -7   5   6        8.54       35.45     36.59 o 
  -6   5   6       57.99       89.02     32.84 o 
  -5   5   6      156.03      117.27     29.72 o 
  -4   5   6      240.65      190.69     28.79 o 
  -3   5   6        8.02       30.62     19.58 o 
  -2   5   6     6108.14     6210.00    140.15 o 
  -1   5   6      595.74      641.93     23.75 o 
   0   5   6        9.68       19.29     11.22 o 
   1   5   6     3734.33     3434.01     65.76 o 
   2   5   6       21.86       31.98     10.54 o 
   3   5   6     1883.58     1878.23     52.68 o 
   4   5   6     2052.59     1883.95     88.34 o 
   5   5   6      241.33      215.53     22.80 o 
   6   5   6      132.30      130.84     21.36 o 
   7   5   6      262.16      287.61     47.33 o 
   8   5   6      394.47      404.35     34.19 o 
   9   5   6      729.68      823.41     59.72 o 
  10   5   6       48.16        0.00     32.30 o 
  11   5   6      384.10      292.26     65.50 o 
  -6   6   6       98.98       98.75     52.56 o 
  -5   6   6     2401.13     2480.87     80.67 o 
  -4   6   6       55.68       74.32     25.49 o 
  -3   6   6      404.79      397.41     31.13 o 
  -2   6   6        8.80        3.74     17.32 o 
  -1   6   6     1495.48     1533.72     49.61 o 
   0   6   6     3082.29     3085.07     62.28 o 
   1   6   6     2222.11     2075.30     45.48 o 
   2   6   6     2250.26     1813.12     52.34 o 
   3   6   6     1684.90     1371.76     68.80 o 
   4   6   6     1102.71     1103.93     39.82 o 
   5   6   6       26.27       32.38     16.54 o 
   6   6   6      105.41      121.24     22.36 o 
   7   6   6     2332.68     2161.26    113.65 o 
   8   6   6     1440.81     1549.63     58.32 o 
   9   6   6       42.00       89.96     29.33 o 
  10   6   6      683.21      739.39    107.33 o 
  11   6   6      106.66      156.86     61.64 o 
  -6   7   6     1626.25     1717.28     75.61 o 
  -5   7   6       54.56       72.41     33.66 o 
  -4   7   6       93.45       89.75     28.99 o 
  -3   7   6      102.20      119.53     25.88 o 
  -2   7   6        0.82        0.00     19.63 o 
  -1   7   6     3314.55     3103.09     81.53 o 
   0   7   6      131.90      124.34     16.50 o 
   1   7   6      954.09      978.25     30.22 o 
   2   7   6      956.02      873.33     35.78 o 
   3   7   6      450.74      516.62     29.76 o 
   4   7   6     2194.52     2053.20     60.01 o 
   5   7   6       95.65       88.10     27.52 o 
   6   7   6       30.49       58.24     32.75 o 
   7   7   6      431.57      442.04     81.18 o 
   8   7   6      194.55      195.81     30.55 o 
   9   7   6       10.19        3.13     31.28 o 
  10   7   6       18.20       12.05     35.75 o 
  11   7   6       21.30       31.61     43.96 o 
  -5   8   6       51.65       55.80     36.35 o 
  -4   8   6     1676.17     1561.98     75.40 o 
  -3   8   6      825.27      802.98     45.53 o 
  -2   8   6      450.42      467.60     36.88 o 
  -1   8   6      309.03      344.38     46.78 o 
   0   8   6       33.06       19.26     19.24 o 
   1   8   6       14.16       27.31     18.48 o 
   2   8   6      244.12      314.23     26.07 o 
   3   8   6     1752.03     1583.52     59.72 o 
   4   8   6      899.58      819.14     38.32 o 
   5   8   6     1731.36     1495.52     52.65 o 
   6   8   6      546.29      601.54     37.74 o 
   7   8   6      280.32      323.50     56.41 o 
   8   8   6        0.68        0.00     28.41 o 
   9   8   6       95.11       87.97     33.92 o 
  10   8   6      782.00      851.87     81.73 o 
  -4   9   6      805.62      915.53     72.93 o 
  -3   9   6      820.66      875.94     51.76 o 
  -2   9   6       28.01       24.77     26.46 o 
  -1   9   6     1091.25     1165.72     71.55 o 
   0   9   6       81.88      126.04     36.33 o 
   1   9   6     1108.42     1013.07     43.39 o 
   2   9   6     1866.70     1788.46     57.97 o 
   3   9   6      117.66      118.77     23.88 o 
   4   9   6       44.09       14.30     21.60 o 
   5   9   6      363.48      311.81     31.07 o 
   6   9   6      272.07      303.76     33.02 o 
   7   9   6      600.28      740.74     99.62 o 
   8   9   6        1.64        0.00     29.38 o 
   9   9   6        0.33       12.01     37.26 o 
  10   9   6      143.21      168.27     79.81 o 
  -3  10   6       75.62       58.94     36.76 o 
  -2  10   6      933.92      999.50     79.26 o 
  -1  10   6     1218.78     1328.08     83.11 o 
   0  10   6      856.85      889.98     67.70 o 
   1  10   6        0.78        0.00     29.17 o 
   2  10   6       91.68       66.24     24.87 o 
   3  10   6       39.58       48.59     24.32 o 
   4  10   6      103.01       86.48     26.43 o 
   5  10   6      660.50      657.52     42.45 o 
   6  10   6      659.19      615.87     43.15 o 
   7  10   6      204.25      236.62     41.55 o 
   8  10   6      243.11      255.57     42.01 o 
   9  10   6       27.42       29.02     40.56 o 
  -2  11   6       36.21       47.33     56.69 o 
  -1  11   6      331.09      386.92     64.95 o 
   0  11   6      760.96      765.59     68.25 o 
   1  11   6      164.81      167.87     45.13 o 
   2  11   6      777.28      909.79     68.25 o 
   3  11   6      163.66      174.95     31.13 o 
   4  11   6      221.26      193.89     35.22 o 
   5  11   6      539.40      453.15     40.67 o 
   6  11   6       49.19       64.00     32.09 o 
   7  11   6        1.09        0.00     32.20 o 
   8  11   6        1.10        0.00     35.61 o 
   0  12   6      242.56      281.25     60.54 o 
   1  12   6      275.63      236.67     60.54 o 
   2  12   6      648.18      637.35     67.15 o 
   3  12   6       64.66       36.94     33.27 o 
   4  12   6       85.58       83.48     35.36 o 
   5  12   6      331.77      354.04     40.86 o 
   6  12   6       63.21       67.51     37.13 o 
   7  12   6       11.90       22.02     38.92 o 
  -2 -10   7        6.05        9.85     39.67 o 
  -1 -10   7       14.41        3.59     35.89 o 
   0 -10   7     1770.82     1562.36     75.39 o 
   1 -10   7      276.78      277.21     46.86 o 
   2 -10   7        1.97        0.00     58.34 o 
  -4  -9   7      475.74      580.50     56.23 o 
  -3  -9   7      436.89      403.55     53.39 o 
  -2  -9   7        7.15        0.00     33.44 o 
  -1  -9   7       49.55       74.76     35.18 o 
   0  -9   7      149.94      242.17     40.86 o 
   1  -9   7       61.22       59.52     33.07 o 
   2  -9   7      824.92      908.13    180.25 o 
   3  -9   7      703.27      700.09     82.01 o 
   4  -9   7     1019.88      968.13     91.36 o 
  -5  -8   7      533.98      565.77     56.43 o 
  -4  -8   7      286.15      367.66     65.50 o 
  -3  -8   7        7.05       38.33     38.80 o 
  -2  -8   7       36.15       24.20     30.46 o 
  -1  -8   7      244.28      322.50     42.10 o 
   0  -8   7      746.14      724.37     49.18 o 
   1  -8   7      281.59      270.44     35.81 o 
   2  -8   7      845.87      854.05     55.04 o 
   3  -8   7      922.79      990.66     80.36 o 
   4  -8   7      327.50      335.19     60.54 o 
   5  -8   7      141.99      140.90     53.94 o 
   6  -8   7     1467.98     1267.54    102.37 o 
  -6  -7   7        9.13       27.91     49.26 o 
  -5  -7   7        7.21       37.63     62.74 o 
  -4  -7   7        1.01       27.22     33.62 o 
  -3  -7   7       46.99       99.66     34.40 o 
  -2  -7   7      915.27      892.75     52.34 o 
  -1  -7   7     1603.11     1591.73     64.57 o 
   0  -7   7        0.58        5.09     23.91 o 
   1  -7   7        0.16        0.00     21.78 o 
   2  -7   7      253.79      321.43     47.33 o 
   3  -7   7      411.35      345.37     37.09 o 
   4  -7   7     1198.89     1052.89     77.05 o 
   5  -7   7       19.35       24.22     39.63 o 
   6  -7   7      745.19      673.67     76.50 o 
   7  -7   7      561.52      471.13     72.10 o 
  -7  -6   7        8.26        0.00     43.32 o 
  -6  -6   7       90.12      141.08     41.95 o 
  -5  -6   7     1586.67     1859.98    168.97 o 
  -4  -6   7      247.31      286.88     39.43 o 
  -3  -6   7        4.29       31.06     27.82 o 
  -2  -6   7     1952.35     1718.18     65.58 o 
  -1  -6   7      347.86      251.54     31.33 o 
   0  -6   7       88.90      104.03     25.49 o 
   1  -6   7     1747.85     1777.21     64.20 o 
   2  -6   7       31.54       41.56     21.39 o 
   3  -6   7     3034.11     2988.68     88.57 o 
   4  -6   7     1450.19     1435.10     70.72 o 
   5  -6   7      716.49      958.77     73.20 o 
   6  -6   7       44.57       55.04     40.73 o 
   7  -6   7       12.21       35.78     46.78 o 
   8  -6   7     1272.42     1077.66     94.67 o 
  -7  -5   7        6.59      103.47     53.39 o 
  -6  -5   7      234.47      325.00     44.56 o 
  -5  -5   7      172.43      219.60     38.38 o 
  -4  -5   7      135.41       95.49     31.32 o 
  -3  -5   7        0.01        2.46     24.60 o 
  -2  -5   7      428.85      450.70     36.92 o 
  -1  -5   7      158.43      157.93     26.46 o 
   0  -5   7     1317.57     1297.35    102.37 o 
   1  -5   7     2754.53     2674.38     79.92 o 
   2  -5   7     1933.10     1838.19     97.97 o 
   3  -5   7      391.27      541.24     35.75 o 
   4  -5   7      206.72      217.27     28.12 o 
   5  -5   7      284.49      255.39     30.07 o 
   6  -5   7      313.33      333.53     52.29 o 
   7  -5   7      879.23      845.39     74.30 o 
   8  -5   7        1.06        0.00     39.08 o 
  -7  -4   7      651.64      537.18     68.25 o 
  -6  -4   7       12.92        0.00     32.13 o 
  -5  -4   7      225.15      318.74     80.91 o 
  -4  -4   7        3.83       14.89     25.12 o 
  -3  -4   7     2051.19     2209.50     73.53 o 
  -2  -4   7     3319.79     3123.08     89.71 o 
  -1  -4   7      613.60      524.79     52.01 o 
   0  -4   7       71.45       78.62     23.67 o 
   1  -4   7     1254.49     1319.49     71.28 o 
   2  -4   7       90.03      144.15     23.34 o 
   3  -4   7     2787.19     2639.55     76.35 o 
   4  -4   7     1620.94     1624.85     61.09 o 
   5  -4   7     1954.38     1987.62     64.09 o 
   6  -4   7     2458.96     2135.50    104.02 o 
   7  -4   7      470.19      473.88     55.59 o 
   8  -4   7       20.47        2.05     32.41 o 
   9  -4   7        0.11        0.00     34.90 o 
  -7  -3   7       40.93       19.81     46.23 o 
  -6  -3   7        3.75        0.00     35.22 o 
  -5  -3   7      199.02      322.31     72.10 o 
  -4  -3   7      363.19      398.23     35.65 o 
  -3  -3   7      394.74      402.64     33.69 o 
  -2  -3   7     1392.81     1362.64     51.93 o 
  -1  -3   7        5.93       19.26     17.63 o 
   0  -3   7        7.29       15.64     15.34 o 
   1  -3   7      400.28      416.43     30.16 o 
   2  -3   7     1546.83     1512.51     51.93 o 
   3  -3   7      740.20      831.92     37.91 o 
   4  -3   7     3386.16     3279.57    222.91 o 
   5  -3   7      368.56      360.91     23.89 o 
   6  -3   7       87.13       84.28     19.30 o 
   7  -3   7     2113.82     2047.02     68.02 o 
   8  -3   7       89.31      111.06     31.74 o 
   9  -3   7      388.69      356.83     42.76 o 
  -8  -2   7      168.76      193.74     63.84 o 
  -7  -2   7      943.49      923.55     82.56 o 
  -6  -2   7        8.86        0.00     34.12 o 
  -5  -2   7       62.64       34.22     26.45 o 
  -4  -2   7      619.29      530.65     52.56 o 
  -3  -2   7       98.98       70.80     22.25 o 
  -2  -2   7     1300.00     1269.40     82.01 o 
  -1  -2   7     3579.24     2987.22    336.84 o 
   0  -2   7     2163.55     2110.29     63.63 o 
   1  -2   7     3122.84     3179.22     89.99 o 
   2  -2   7      102.06      129.55     20.41 o 
   3  -2   7      130.87      111.80     17.53 o 
   4  -2   7       65.22       62.96     15.54 o 
   5  -2   7      138.89      168.27     19.29 o 
   6  -2   7     3109.80     2870.36    117.38 o 
   7  -2   7      804.33      753.30     70.45 o 
   8  -2   7     4942.00     4668.88    120.38 o 
   9  -2   7       12.59        0.00     30.50 o 
  10  -2   7        6.03        0.00     52.29 o 
  -8  -1   7      518.96      461.22     67.15 o 
  -7  -1   7      358.02      259.78     52.29 o 
  -6  -1   7      286.28      214.65     44.58 o 
  -5  -1   7      104.14       95.77     35.22 o 
  -4  -1   7       95.15       89.41     31.37 o 
  -3  -1   7      876.57      981.73     55.59 o 
  -2  -1   7       69.06       48.94     19.70 o 
  -1  -1   7     2478.42     2403.25    116.96 o 
   0  -1   7     6317.30     6613.56    150.78 o 
   1  -1   7      121.32      203.19     22.02 o 
   2  -1   7       46.80       45.05     15.81 o 
   3  -1   7       29.29       17.55     12.14 o 
   4  -1   7     1277.35     1308.91     42.27 o 
   5  -1   7     5247.65     5589.41    103.75 o 
   6  -1   7      106.12      110.85     18.53 o 
   7  -1   7      591.97      643.95     31.34 o 
   8  -1   7      210.94      218.61     31.85 o 
   9  -1   7      115.01      151.91     48.43 o 
  10  -1   7      940.94      972.53     82.01 o 
  -8   0   7       19.67       51.19     55.59 o 
  -7   0   7      132.82      184.93     46.78 o 
  -6   0   7       70.84      113.93     36.33 o 
  -5   0   7      100.60       99.07     33.02 o 
  -4   0   7     2787.33     2724.83     77.29 o 
  -3   0   7      125.48      187.80     19.59 o 
  -2   0   7       19.33       26.17     14.44 o 
  -1   0   7       24.42       22.82     12.97 o 
   0   0   7       16.55       28.72     12.54 o 
   1   0   7     7758.08     8029.59    138.27 o 
   2   0   7     6928.18     7328.29    126.80 o 
   3   0   7      978.44      929.94     27.17 o 
   4   0   7      419.32      410.04     20.36 o 
   5   0   7        2.41        0.00     13.53 o 
   6   0   7      522.10      570.51     26.65 o 
   7   0   7      370.76      422.16     26.36 o 
   8   0   7      741.87      748.94     42.60 o 
   9   0   7      600.94      608.18     62.74 o 
  10   0   7     1180.59     1110.68     86.96 o 
  11   0   7      117.45      113.93     64.40 o 
  -7   1   7      665.65      653.31     64.40 o 
  -6   1   7      683.31      633.84     85.59 o 
  -5   1   7      961.64      870.96     41.80 o 
  -4   1   7      244.32      285.21     27.42 o 
  -3   1   7       45.61       71.30     16.70 o 
  -2   1   7     1199.84     1116.15     33.04 o 
  -1   1   7     3306.89     3216.45     64.50 o 
   0   1   7     1280.43     1048.35     29.59 o 
   1   1   7        2.58        0.00     10.91 o 
   2   1   7     9836.87    10787.21    194.94 o 
   3   1   7     4490.80     4405.33     80.84 o 
   4   1   7      297.66      280.65     25.16 o 
   5   1   7     1783.82     1768.56     42.36 o 
   6   1   7        6.07        0.00     14.98 o 
   7   1   7     3827.61     3978.66    100.76 o 
   8   1   7     1182.35     1185.73     51.37 o 
   9   1   7      250.67      330.78     52.29 o 
  10   1   7       18.23       13.76     51.74 o 
  11   1   7      233.07      242.72     68.25 o 
  -7   2   7      145.33      161.22     46.51 o 
  -6   2   7      290.64      281.74     33.80 o 
  -5   2   7        0.91        0.00     21.42 o 
  -4   2   7      459.41      417.17     30.89 o 
  -3   2   7      269.69      247.98     24.44 o 
  -2   2   7      228.04      182.78     17.09 o 
  -1   2   7     3480.16     3658.17     80.50 o 
   0   2   7      248.56      251.24     24.20 o 
   1   2   7     1602.56     1506.20     36.03 o 
   2   2   7      516.59      469.49     19.36 o 
   3   2   7      411.86      414.50     18.77 o 
   4   2   7     7894.33     7765.23    134.33 o 
   5   2   7      701.08      637.75     47.77 o 
   6   2   7      865.67      931.85     40.17 o 
   7   2   7       79.91      101.52     35.78 o 
   8   2   7      323.44      422.75     35.78 o 
   9   2   7      454.57      486.38     41.80 o 
  10   2   7        0.97       22.57     49.53 o 
  11   2   7      732.93      839.89     85.86 o 
  -7   3   7       98.74      129.31     36.82 o 
  -6   3   7      259.65      305.85     35.39 o 
  -5   3   7     1062.16     1098.74     56.41 o 
  -4   3   7      965.42      942.32     42.03 o 
  -3   3   7     1899.52     1903.16     57.89 o 
  -2   3   7     1509.73     1438.32     38.02 o 
  -1   3   7       16.41        9.91     12.27 o 
   0   3   7      900.46      760.33     24.95 o 
   1   3   7     3468.44     3278.77     63.55 o 
   2   3   7      725.31      634.06     22.27 o 
   3   3   7     3355.39     3140.19     53.45 o 
   4   3   7      538.40      544.40     67.57 o 
   5   3   7     1470.42     1399.07     47.17 o 
   6   3   7      996.50      906.24     38.38 o 
   7   3   7     1266.33     1199.44     48.05 o 
   8   3   7     1672.31     1747.95     61.07 o 
   9   3   7      897.19     1037.02     53.28 o 
  10   3   7      450.17      457.37     63.29 o 
  11   3   7      415.75      456.82     73.20 o 
  -7   4   7      106.43       75.30     37.70 o 
  -6   4   7      870.71      865.57     56.97 o 
  -5   4   7        1.13       22.49     24.83 o 
  -4   4   7       82.56       91.30     41.00 o 
  -3   4   7       52.63       80.49     20.58 o 
  -2   4   7       72.31       70.12     18.96 o 
  -1   4   7     1154.50     1177.76     32.79 o 
   0   4   7     1740.11     1663.94     48.25 o 
   1   4   7     1006.52     1000.14     28.56 o 
   2   4   7     2232.69     2256.35     48.29 o 
   3   4   7      308.87      278.43     31.25 o 
   4   4   7      807.15      759.13     35.50 o 
   5   4   7      380.64      384.82     44.86 o 
   6   4   7     1633.19     1490.05     49.98 o 
   7   4   7       15.78       24.59     21.58 o 
   8   4   7      650.53      726.56     41.84 o 
   9   4   7       46.57       34.12     41.83 o 
  10   4   7       10.49       46.04     35.18 o 
  11   4   7     1030.75     1187.73     92.46 o 
  -6   5   7       31.89       13.06     31.02 o 
  -5   5   7        5.28        2.17     26.18 o 
  -4   5   7      701.17      694.95     41.84 o 
  -3   5   7     3389.31     3368.54     89.84 o 
  -2   5   7     1597.72     1525.94     51.18 o 
  -1   5   7      388.60      483.23     23.15 o 
   0   5   7      700.80      661.63     24.41 o 
   1   5   7     2088.63     1880.56     42.93 o 
   2   5   7     2005.88     1954.67     61.03 o 
   3   5   7     6902.80     6418.35    140.09 o 
   4   5   7       17.49       32.63     16.15 o 
   5   5   7     3554.16     3238.36    129.34 o 
   6   5   7     1302.50     1178.38     50.91 o 
   7   5   7      328.48      292.34     29.55 o 
   8   5   7      251.36      248.90     61.92 o 
   9   5   7      270.38      265.25     35.42 o 
  10   5   7     1357.23     1312.97    143.93 o 
  11   5   7      597.92      713.85     77.60 o 
  -6   6   7      190.79      218.81     76.50 o 
  -5   6   7      224.14      264.87     38.91 o 
  -4   6   7      200.07      271.55     34.04 o 
  -3   6   7      501.76      602.52     38.92 o 
  -2   6   7      656.45      787.04     39.49 o 
  -1   6   7     1402.42     1350.33     47.27 o 
   0   6   7        0.48        6.12     12.78 o 
   1   6   7        5.38        9.79     12.43 o 
   2   6   7     1977.70     1833.59     82.83 o 
   3   6   7     1069.14     1018.55     38.89 o 
   4   6   7     2843.28     2570.75     69.89 o 
   5   6   7      338.45      371.73     28.56 o 
   6   6   7        5.44        0.00     18.46 o 
   7   6   7      523.64      571.86     37.13 o 
   8   6   7        1.21       12.25     25.29 o 
   9   6   7      382.06      406.54     39.43 o 
  10   6   7        1.51        0.48     34.14 o 
  11   6   7        0.15        0.00     42.37 o 
  -5   7   7      378.80      388.44     92.46 o 
  -4   7   7       57.57       76.32     30.46 o 
  -3   7   7        1.13        4.73     25.10 o 
  -2   7   7     1026.64     1030.44     91.36 o 
  -1   7   7     1186.25     1209.24     46.48 o 
   0   7   7     3046.61     2892.02     61.85 o 
   1   7   7     1035.75     1006.52     50.36 o 
   2   7   7      174.82      172.92     23.94 o 
   3   7   7      261.85      287.03     25.26 o 
   4   7   7        1.60        0.00     17.32 o 
   5   7   7     2178.31     2114.70     63.99 o 
   6   7   7     3067.35     2749.36    121.91 o 
   7   7   7      136.13      153.86     28.17 o 
   8   7   7      534.91      504.08     39.81 o 
   9   7   7      417.73      353.23     40.04 o 
  10   7   7      123.46      128.17     41.28 o 
  -4   8   7       50.35       71.00     33.86 o 
  -3   8   7     1413.77     1418.08     59.33 o 
  -2   8   7      269.30      271.30     32.30 o 
  -1   8   7      298.01      299.06     30.50 o 
   0   8   7     1174.91     1113.43     64.95 o 
   1   8   7       79.10      125.57     22.56 o 
   2   8   7      405.74      404.37     33.57 o 
   3   8   7      202.79      185.48     24.91 o 
   4   8   7      199.76      163.36     33.02 o 
   5   8   7      314.00      276.93     33.57 o 
   6   8   7     1088.42      899.56     46.14 o 
   7   8   7        6.54       54.35     27.79 o 
   8   8   7        9.85        8.64     29.76 o 
   9   8   7      480.00      565.75     61.64 o 
  10   8   7        0.53       26.12     38.13 o 
  -4   9   7      477.18      479.94     50.19 o 
  -3   9   7       13.92       27.78     34.61 o 
  -2   9   7      125.47      103.60     31.72 o 
  -1   9   7      217.12      194.29     45.13 o 
   0   9   7      705.01      878.97     63.84 o 
   1   9   7     2042.11     2009.46     89.16 o 
   2   9   7      332.13      298.05     29.94 o 
   3   9   7      953.66      892.34     59.99 o 
   4   9   7      147.80      168.12     27.23 o 
   5   9   7       19.71       23.39     22.57 o 
   6   9   7      530.43      530.27     39.65 o 
   7   9   7        0.49        5.34     26.88 o 
   8   9   7      992.00     1068.94     56.57 o 
   9   9   7      553.77      624.39     54.03 o 
  10   9   7      100.15      152.24     48.31 o 
  -3  10   7      364.40      428.20     68.25 o 
  -2  10   7      118.34      123.84     55.59 o 
  -1  10   7      171.68      144.75     52.29 o 
   0  10   7      552.88      544.88     58.89 o 
   1  10   7      537.46      498.65     52.84 o 
   2  10   7      836.85      771.17     43.77 o 
   3  10   7       15.34       21.53     24.51 o 
   4  10   7      110.31      113.70     28.28 o 
   5  10   7      387.65      399.53     37.31 o 
   6  10   7        1.29       19.81     29.19 o 
   7  10   7      454.42      409.09     41.77 o 
   8  10   7      116.82       91.89     36.76 o 
   9  10   7        1.04       28.16     40.08 o 
  -1  11   7      133.89      148.60     61.09 o 
   0  11   7      147.15      220.71     50.64 o 
   1  11   7        8.53        0.00     39.63 o 
   2  11   7       11.06        0.00     39.63 o 
   3  11   7      598.15      606.50     44.17 o 
   4  11   7     1435.46     1383.28     59.09 o 
   5  11   7       65.44       90.55     33.19 o 
   6  11   7       11.46       21.29     32.66 o 
   7  11   7      187.82      152.75     39.67 o 
   8  11   7      258.14      274.64     66.05 o 
   1  12   7      494.76      520.12     69.90 o 
   2  12   7       87.23       51.74     48.43 o 
   3  12   7      165.97       82.01     51.74 o 
   4  12   7      452.42      464.61     45.02 o 
   5  12   7        0.34      120.14    137.60 o 
   6  12   7        2.48        0.00     34.58 o 
  -3  -9   8      235.23      221.74     48.36 o 
  -2  -9   8      731.69      584.22     93.02 o 
  -1  -9   8       63.94       29.63     40.56 o 
   0  -9   8       83.28       62.19     38.53 o 
   1  -9   8     1535.18     1563.66     73.73 o 
   2  -9   8       35.39       41.91     38.16 o 
   3  -9   8      934.67      958.22     96.32 o 
  -4  -8   8       34.34       76.83     43.77 o 
  -3  -8   8      397.36      363.23     49.03 o 
  -2  -8   8      216.07      292.78     44.74 o 
  -1  -8   8        3.28        0.00     31.65 o 
   0  -8   8       91.55       95.72     50.64 o 
   1  -8   8       69.31      149.49     60.54 o 
   2  -8   8     3113.08     2844.36     94.81 o 
   3  -8   8       41.46       89.41     53.39 o 
   4  -8   8        4.91        0.00     45.68 o 
   5  -8   8       95.44      157.41     58.34 o 
  -5  -7   8       10.63       42.19     42.92 o 
  -4  -7   8       48.12      155.56     40.67 o 
  -3  -7   8      441.38      552.55     59.99 o 
  -2  -7   8      228.11      348.95     69.90 o 
  -1  -7   8     2226.09     2066.35     78.01 o 
   0  -7   8      656.56      512.64     48.71 o 
   1  -7   8      150.65      158.77     31.88 o 
   2  -7   8       41.02       39.33     27.03 o 
   3  -7   8      866.11      742.93     49.35 o 
   4  -7   8      763.52      770.54     50.99 o 
   5  -7   8     1368.27     1178.38     92.46 o 
   6  -7   8      471.83      339.59     66.05 o 
  -6  -6   8        7.62        0.00     42.47 o 
  -5  -6   8        5.53        0.00     37.73 o 
  -4  -6   8      330.38      465.02     48.05 o 
  -3  -6   8      711.68      859.98     54.68 o 
  -2  -6   8       31.50       16.75     27.78 o 
  -1  -6   8        6.40        9.00     24.69 o 
   0  -6   8      173.75      164.06     31.07 o 
   1  -6   8       78.96       87.47     26.27 o 
   2  -6   8     1211.53     1217.46     55.26 o 
   3  -6   8       42.44       99.80     27.95 o 
   4  -6   8     3400.49     3346.53     99.02 o 
   5  -6   8      192.84      247.12     50.64 o 
   6  -6   8       86.46       78.15     46.78 o 
   7  -6   8      584.04      599.92     76.50 o 
  -6  -5   8      191.17      206.40     60.54 o 
  -5  -5   8        9.24       37.03     37.43 o 
  -4  -5   8      601.36      510.53     45.68 o 
  -3  -5   8       67.91       44.60     29.16 o 
  -2  -5   8       52.18       58.93     27.23 o 
  -1  -5   8     3724.38     3664.06    252.63 o 
   0  -5   8      305.86      353.57     34.64 o 
   1  -5   8     4509.14     4408.94    118.06 o 
   2  -5   8      147.50      177.83     33.57 o 
   3  -5   8      957.93      975.35     46.62 o 
   4  -5   8        5.59       20.73     48.71 o 
   5  -5   8      446.56      479.46     37.60 o 
   6  -5   8     2476.32     2168.52    110.63 o 
   7  -5   8      232.23      183.28     49.53 o 
   8  -5   8     1815.07     1536.68    101.27 o 
  -7  -4   8       98.66      126.59     62.19 o 
  -6  -4   8       73.22       42.93     50.09 o 
  -5  -4   8      378.39      315.15     77.33 o 
  -4  -4   8      119.88      113.36     32.13 o 
  -3  -4   8      109.51      134.57     30.72 o 
  -2  -4   8      901.95      939.72     49.00 o 
  -1  -4   8        1.46        0.00     25.04 o 
   0  -4   8     5860.80     5426.95    136.19 o 
   1  -4   8      159.46      199.13     27.23 o 
   2  -4   8       79.97       99.34     23.54 o 
   3  -4   8       99.02      163.32     26.04 o 
   4  -4   8        0.78        0.00     20.84 o 
   5  -4   8      630.16      760.41     49.26 o 
   6  -4   8     2144.95     2027.62    101.82 o 
   7  -4   8      614.17      729.26     67.70 o 
   8  -4   8       46.95       63.29     47.33 o 
   9  -4   8       73.91      108.43     58.89 o 
  -7  -3   8      188.24      241.07     65.50 o 
  -6  -3   8      141.50      263.64     53.94 o 
  -5  -3   8      842.43      947.31    122.74 o 
  -4  -3   8       28.97       34.16     27.17 o 
  -3  -3   8      475.31      525.72     40.17 o 
  -2  -3   8      126.44      102.46     25.12 o 
  -1  -3   8      289.62      263.52     29.33 o 
   0  -3   8      165.70      142.55     23.59 o 
   1  -3   8      976.09     1009.28     60.54 o 
   2  -3   8     2140.21     2123.13     66.93 o 
   3  -3   8     8812.36     8740.82    197.95 o 
   4  -3   8      188.89      220.09     26.25 o 
   5  -3   8       68.07      100.24     23.35 o 
   6  -3   8      157.23      147.88     28.62 o 
   7  -3   8      147.09      165.67     42.93 o 
   8  -3   8     2996.81     2706.25    127.69 o 
   9  -3   8      842.48      833.84     78.71 o 
  -7  -2   8        4.12       13.76     52.29 o 
  -6  -2   8      425.45      396.28     59.44 o 
  -5  -2   8     1243.56     1060.60     74.85 o 
  -4  -2   8      773.77      694.26     65.77 o 
  -3  -2   8      122.45      138.78     27.19 o 
  -2  -2   8      216.79      160.34     26.16 o 
  -1  -2   8      141.28      152.39     35.50 o 
   0  -2   8     6988.99     6975.55    274.37 o 
   1  -2   8      143.85      206.36     29.17 o 
   2  -2   8     4505.54     4204.61    106.24 o 
   3  -2   8      803.47      729.73     36.95 o 
   4  -2   8      573.57      668.35     36.35 o 
   5  -2   8     2808.09     2552.95     74.01 o 
   6  -2   8      525.74      492.02     28.05 o 
   7  -2   8     1112.61     1141.14     40.31 o 
   8  -2   8      341.00      324.54     38.16 o 
   9  -2   8     2082.24     1967.08    106.78 o 
  10  -2   8        2.54        0.00     57.24 o 
  -7  -1   8       14.30        0.00     47.88 o 
  -6  -1   8       27.96       61.09     44.58 o 
  -5  -1   8       32.91       51.74     39.63 o 
  -4  -1   8      145.24      217.47     32.36 o 
  -3  -1   8     2029.30     2210.87     87.79 o 
  -2  -1   8       81.75       86.68     37.15 o 
  -1  -1   8      727.11      655.07     52.56 o 
   0  -1   8      169.02      167.52     23.93 o 
   1  -1   8     2290.53     2281.56    234.74 o 
   2  -1   8     1146.40     1001.68    101.00 o 
   3  -1   8      252.60      285.26     18.78 o 
   4  -1   8     3684.91     3779.78     74.77 o 
   5  -1   8     1562.43     1411.73     40.46 o 
   6  -1   8     4721.92     4324.73    131.46 o 
   7  -1   8      217.88      253.18     23.06 o 
   8  -1   8       87.12      114.72     30.33 o 
   9  -1   8      508.05      504.15     60.54 o 
  10  -1   8        0.50        9.91     52.84 o 
  -7   0   8       35.92       61.64     47.88 o 
  -6   0   8      156.49      188.78     46.23 o 
  -5   0   8      352.29      291.70     47.88 o 
  -4   0   8      361.55      324.73     45.68 o 
  -3   0   8     1100.75     1015.25     87.24 o 
  -2   0   8     8630.67     9364.28    291.15 o 
  -1   0   8       29.22       36.34     19.84 o 
   0   0   8      406.37      408.44     29.37 o 
   1   0   8     1217.00     1116.28     31.82 o 
   2   0   8      321.63      379.97     19.51 o 
   3   0   8     5508.82     5639.11    102.48 o 
   4   0   8     1192.50     1176.39     33.26 o 
   5   0   8      830.57      895.53     31.23 o 
   6   0   8      676.15      652.29     29.33 o 
   7   0   8      438.29      448.54     28.59 o 
   8   0   8      300.42      307.37     66.05 o 
   9   0   8      247.29      184.38     49.53 o 
  10   0   8      714.69      657.71     73.75 o 
  -7   1   8      120.22      170.07     55.04 o 
  -6   1   8      421.16      415.54     56.14 o 
  -5   1   8      108.55      102.92     37.43 o 
  -4   1   8       20.55        5.50     31.37 o 
  -3   1   8       62.40       60.31     18.50 o 
  -2   1   8      196.27      200.05     19.95 o 
  -1   1   8      770.88      742.92     28.43 o 
   0   1   8      495.51      498.05     23.04 o 
   1   1   8     3314.56     3497.58    145.52 o 
   2   1   8      157.21      201.56     16.32 o 
   3   1   8       49.30       46.46     13.21 o 
   4   1   8        5.04       10.27     13.13 o 
   5   1   8       62.94       56.72     15.43 o 
   6   1   8     2671.27     2560.11     57.49 o 
   7   1   8     1513.45     1483.15     54.63 o 
   8   1   8     1091.99     1158.92     53.90 o 
   9   1   8      162.97      150.81     50.09 o 
  10   1   8      236.04      329.13     61.09 o 
  11   1   8      940.46     1018.22     93.57 o 
  -7   2   8      424.71      385.27     62.74 o 
  -6   2   8       10.90        3.30     37.98 o 
  -5   2   8       47.20       26.68     26.10 o 
  -4   2   8      114.27      150.51     26.43 o 
  -3   2   8      588.07      644.59     35.78 o 
  -2   2   8     3507.77     3435.64     71.04 o 
  -1   2   8      478.98      535.52     30.75 o 
   0   2   8     4458.33     4669.08     97.52 o 
   1   2   8     1041.16     1065.33     48.83 o 
   2   2   8       41.37       56.57     13.13 o 
   3   2   8     9236.88     9085.72    191.59 o 
   4   2   8      381.44      420.64     32.47 o 
   5   2   8     1924.06     1879.10     68.52 o 
   6   2   8     1326.48     1273.17     47.17 o 
   7   2   8     1688.13     1660.12    112.83 o 
   8   2   8        0.20       20.64     25.69 o 
   9   2   8       36.78       70.95     32.24 o 
  10   2   8     1053.80     1216.90     91.36 o 
  11   2   8        6.76        7.16     67.70 o 
  -6   3   8        4.19       11.83     33.85 o 
  -5   3   8     1013.29     1081.44    122.46 o 
  -4   3   8      164.74      202.30     28.73 o 
  -3   3   8      887.68      809.73     39.31 o 
  -2   3   8      130.94      160.14     18.53 o 
  -1   3   8      364.03      343.99     27.79 o 
   0   3   8      181.70      159.26     19.50 o 
   1   3   8      613.10      575.08     23.99 o 
   2   3   8     1877.43     1841.37     52.10 o 
   3   3   8       37.71       46.18     13.07 o 
   4   3   8     6231.45     5945.27    131.94 o 
   5   3   8        9.24       16.13     18.67 o 
   6   3   8      735.79      694.41     36.82 o 
   7   3   8        0.51        6.47     21.58 o 
   8   3   8       27.14       25.71     27.03 o 
   9   3   8     1494.24     1550.49    170.34 o 
  10   3   8      661.98      648.91     71.55 o 
  11   3   8       77.49       63.29     61.09 o 
  -6   4   8       93.25       57.36     35.09 o 
  -5   4   8       70.77       64.37     29.06 o 
  -4   4   8     2131.12     2199.64     78.43 o 
  -3   4   8      297.50      334.32     48.43 o 
  -2   4   8      976.87      937.04     39.70 o 
  -1   4   8     1595.99     1493.29     39.40 o 
   0   4   8      206.43      206.50     17.63 o 
   1   4   8     3122.60     2953.04     60.45 o 
   2   4   8     1793.79     1827.06     45.33 o 
   3   4   8        0.45        8.84     20.09 o 
   4   4   8      103.55      123.31     21.01 o 
   5   4   8     1973.06     1906.43     58.61 o 
   6   4   8     2665.70     2676.59     74.87 o 
   7   4   8     1525.77     1598.98     56.17 o 
   8   4   8      236.81      253.09     32.36 o 
   9   4   8      964.90      930.89     57.79 o 
  10   4   8       46.04       39.25     44.31 o 
  11   4   8      120.93      170.62     64.95 o 
  -6   5   8        1.52        0.00     36.04 o 
  -5   5   8       52.44       47.00     31.80 o 
  -4   5   8       16.91       34.26     26.27 o 
  -3   5   8      390.07      408.62     33.30 o 
  -2   5   8      870.99      828.60     38.72 o 
  -1   5   8     2288.79     2266.41     64.79 o 
   0   5   8      592.85      568.40     25.16 o 
   1   5   8      105.68       71.69     14.30 o 
   2   5   8        5.94        0.00     17.07 o 
   3   5   8      274.62      276.42     25.32 o 
   4   5   8     3961.18     3856.89     94.84 o 
   5   5   8       94.64      100.30     21.36 o 
   6   5   8     1637.83     1516.33     53.95 o 
   7   5   8        7.49       16.08     40.73 o 
   8   5   8      497.89      506.18     38.82 o 
   9   5   8     1340.66     1508.49     62.60 o 
  10   5   8       63.23       43.44     36.43 o 
  11   5   8      182.30      159.06     63.29 o 
  -5   6   8      580.55      464.53     44.17 o 
  -4   6   8     1001.92     1039.29     52.91 o 
  -3   6   8       31.29       72.29     26.25 o 
  -2   6   8      659.76      699.07     39.30 o 
  -1   6   8      175.14      168.56     24.29 o 
   0   6   8      295.02      277.60     20.41 o 
   1   6   8     5867.79     5745.29    129.92 o 
   2   6   8       32.97       36.29     17.68 o 
   3   6   8     1617.89     1605.01     73.75 o 
   4   6   8       41.79       31.37     18.29 o 
   5   6   8     1572.06     1438.77     50.82 o 
   6   6   8     1077.19     1055.80     45.67 o 
   7   6   8        3.18       30.18     24.27 o 
   8   6   8     1952.39     2068.30     70.63 o 
   9   6   8      252.73      362.38     41.73 o 
  10   6   8      444.03      528.63     49.87 o 
  11   6   8       66.24       45.91     44.74 o 
  -5   7   8      366.60      409.33     64.12 o 
  -4   7   8       13.08        9.19     31.80 o 
  -3   7   8       30.34       49.90     37.98 o 
  -2   7   8       57.69       73.94     26.27 o 
  -1   7   8      138.07      147.75     34.12 o 
   0   7   8     1783.20     1651.71     78.15 o 
   1   7   8      378.86      391.17     29.12 o 
   2   7   8     4828.74     4591.73    109.49 o 
   3   7   8        0.09        0.00     18.48 o 
   4   7   8      114.04       94.68     22.76 o 
   5   7   8      574.99      658.80     38.12 o 
   6   7   8      284.58      301.87     31.92 o 
   7   7   8     2200.38     2098.33    140.07 o 
   8   7   8      666.22      748.03     56.41 o 
   9   7   8       51.16       52.90     40.18 o 
  10   7   8       65.15       44.48     37.21 o 
  -4   8   8      519.58      480.16     67.15 o 
  -3   8   8      412.07      421.53     41.41 o 
  -2   8   8      325.30      358.71     37.55 o 
   0   8   8       11.27        0.00     31.92 o 
   1   8   8        9.36       21.45     20.82 o 
   2   8   8      319.38      304.79     29.57 o 
   3   8   8      580.87      610.15     69.35 o 
   4   8   8     1630.57     1649.37     57.36 o 
   5   8   8      408.64      428.87     33.62 o 
   6   8   8       31.78        5.06     23.52 o 
   7   8   8      170.68      130.41     30.92 o 
   8   8   8      141.13      136.48     33.44 o 
   9   8   8       25.86        3.30     34.64 o 
  10   8   8      434.62      473.52     52.71 o 
  -3   9   8      844.69      948.93     65.77 o 
  -2   9   8       87.93      141.45     47.88 o 
  -1   9   8       47.32       18.71     41.28 o 
   0   9   8       41.23       71.55     38.53 o 
   1   9   8       15.12        0.00     30.82 o 
   2   9   8     1164.61     1196.54     70.45 o 
   3   9   8     1073.66     1011.64     45.72 o 
   4   9   8      864.08      827.96     69.62 o 
   5   9   8       31.65       72.95     26.07 o 
   6   9   8      560.31      499.43     59.99 o 
   7   9   8     2119.57     2040.15    239.69 o 
   8   9   8        6.85       19.42     32.30 o 
   9   9   8      158.48      185.16     42.94 o 
  -2  10   8       54.82       85.86     57.79 o 
  -1  10   8     1804.13     2191.64    111.18 o 
   0  10   8      109.22      110.63     49.53 o 
   1  10   8      191.80      166.22     44.58 o 
   2  10   8        9.48        0.00     25.47 o 
   3  10   8       68.19       54.21     27.24 o 
   4  10   8      521.67      523.14     40.66 o 
   5  10   8       12.80        0.00     48.16 o 
   6  10   8      758.80      809.64     61.92 o 
   7  10   8        0.53       12.14     30.53 o 
   8  10   8      274.75      428.01     59.17 o 
   9  10   8        1.81       29.13     42.79 o 
   0  11   8      791.90      793.66     76.50 o 
   1  11   8        9.90       44.03     49.53 o 
   2  11   8      183.68      197.04     50.09 o 
   3  11   8      435.02      435.24     50.64 o 
   4  11   8       35.68        1.12     29.94 o 
   5  11   8     1344.16     1383.54     62.65 o 
   6  11   8      719.14      708.29     53.25 o 
   7  11   8       37.08       42.30     38.13 o 
   2  12   8      727.10      616.43     69.90 o 
   3  12   8      132.04      187.68     56.69 o 
   4  12   8        6.74       12.22     36.19 o 
   5  12   8       17.77       14.88     36.95 o 
   6  12   8      224.90      219.72     46.92 o 
  -3  -8   9      197.48      248.62     50.94 o 
  -2  -8   9      206.68      196.88     45.67 o 
  -1  -8   9      588.75      821.19     99.34 o 
   0  -8   9       37.38       49.90     37.55 o 
   1  -8   9     1142.49     1197.07     74.03 o 
   2  -8   9       17.48       38.02     35.70 o 
   3  -8   9     2241.23     2054.53    112.83 o 
   4  -8   9      101.12       95.22     58.34 o 
  -4  -7   9       54.70        0.00     41.84 o 
  -3  -7   9       18.79        0.00     38.80 o 
  -2  -7   9      940.80     1076.02    128.79 o 
  -1  -7   9       59.29       75.58     36.05 o 
   0  -7   9     1933.58     1609.73    114.48 o 
   1  -7   9       17.76       57.35     32.48 o 
   2  -7   9       15.48        0.00     28.40 o 
   3  -7   9        9.23        7.29     29.55 o 
   4  -7   9       17.98        0.00     32.13 o 
   5  -7   9      375.95      339.59     64.95 o 
  -5  -6   9      727.39     1024.42     94.39 o 
  -4  -6   9      180.46      277.62     48.42 o 
  -3  -6   9        3.62        0.00     33.19 o 
  -2  -6   9      485.29      471.33     55.86 o 
  -1  -6   9      546.52      476.81     80.91 o 
   0  -6   9      373.49      406.64     41.62 o 
   1  -6   9      850.15      895.14     53.90 o 
   2  -6   9       17.71       12.22     25.68 o 
   3  -6   9     1728.15     1538.42     64.13 o 
   4  -6   9      755.57      721.39     61.09 o 
   5  -6   9      826.27      844.84     79.26 o 
   6  -6   9        1.38       15.96     46.78 o 
   7  -6   9      163.03      122.74     55.59 o 
  -5  -5   9      567.80      609.72    110.35 o 
  -4  -5   9      273.75      230.53     42.29 o 
  -3  -5   9       46.47       34.57     33.30 o 
  -2  -5   9        9.93       13.62     28.40 o 
  -1  -5   9      786.69      672.25     71.55 o 
   0  -5   9     1261.29     1206.44    112.00 o 
   1  -5   9     1022.22     1025.08     54.29 o 
   2  -5   9     4254.58     4038.42    113.33 o 
   3  -5   9       68.49      104.11     28.38 o 
   4  -5   9      345.93      392.15     37.70 o 
   5  -5   9      162.46      169.97     31.28 o 
   6  -5   9       61.89      136.50     48.43 o 
   7  -5   9     1364.77     1282.95     95.77 o 
  -6  -4   9      545.16      501.95     76.50 o 
  -5  -4   9      101.69      196.87     44.10 o 
  -4  -4   9        0.36       19.51     34.12 o 
  -3  -4   9      868.55     1112.91     58.69 o 
  -2  -4   9      355.42      424.78     88.34 o 
  -1  -4   9     1762.70     1617.34    105.67 o 
   0  -4   9     1071.73     1100.90     52.34 o 
   1  -4   9     1481.10     1462.08     58.36 o 
   2  -4   9       62.37       77.01     25.29 o 
   3  -4   9      900.34      833.70     46.68 o 
   4  -4   9     1978.78     1906.63     67.24 o 
   5  -4   9      241.00      219.10     31.88 o 
   6  -4   9     1192.87     1005.64     71.00 o 
   7  -4   9      404.67      407.29     60.54 o 
   8  -4   9       90.56      106.78     52.29 o 
  -6  -3   9       40.53       42.93     53.94 o 
  -5  -3   9       48.67      139.95     40.43 o 
  -4  -3   9      844.36      826.15    137.60 o 
  -3  -3   9      202.41      234.78     35.57 o 
  -2  -3   9     2796.08     2487.55     81.72 o 
  -1  -3   9      199.82      135.73     31.92 o 
   0  -3   9      207.63      206.65     28.79 o 
   1  -3   9      230.99      293.85     30.92 o 
   2  -3   9       55.64       51.64     25.32 o 
   3  -3   9     1514.42     1498.82    116.41 o 
   4  -3   9     6157.23     5758.62    141.92 o 
   5  -3   9      279.57      341.51     33.14 o 
   6  -3   9      563.93      555.63     39.16 o 
   7  -3   9      635.45      608.18     63.29 o 
   8  -3   9        2.83       37.98     44.03 o 
   9  -3   9      215.50      215.20     61.64 o 
  -6  -2   9        6.81       25.87     53.94 o 
  -5  -2   9        6.11       33.57     42.38 o 
  -4  -2   9      183.48      166.59     33.45 o 
  -3  -2   9      728.02      742.89    178.05 o 
  -2  -2   9      636.80      719.30     45.02 o 
  -1  -2   9     2060.31     1996.90     68.48 o 
   0  -2   9        6.94       11.32     19.35 o 
   1  -2   9     3215.62     3190.26     89.90 o 
   2  -2   9       70.72       90.26     22.76 o 
   3  -2   9      148.64      192.32     26.27 o 
   4  -2   9      569.36      577.31     36.58 o 
   5  -2   9      976.08      961.49     44.02 o 
   6  -2   9     2469.34     2368.31    108.43 o 
   7  -2   9      611.31      709.30     53.39 o 
   8  -2   9     1202.16     1108.48     79.81 o 
  -6  -1   9       72.59       33.02     50.64 o 
  -5  -1   9       26.41       14.86     43.48 o 
  -4  -1   9       69.25      119.59     32.66 o 
  -3  -1   9       13.33       13.62     26.30 o 
  -2  -1   9     1688.94     1637.80    113.10 o 
  -1  -1   9      785.01      717.12     96.32 o 
   0  -1   9     8486.71     8313.57    190.64 o 
   1  -1   9      441.63      513.31     34.31 o 
   2  -1   9     1926.55     1879.00     61.30 o 
   3  -1   9     2139.28     1981.15     71.28 o 
   4  -1   9       11.36        6.93     17.68 o 
   5  -1   9     4963.72     4820.68    120.19 o 
   6  -1   9     1550.48     1453.23     43.60 o 
   7  -1   9     1145.90     1140.63     64.92 o 
   8  -1   9      400.91      433.70     60.54 o 
   9  -1   9       90.58       84.76     54.49 o 
  10  -1   9     1055.87     1215.80     95.22 o 
  -6   0   9       71.67        0.00     45.13 o 
  -5   0   9      346.86      434.26     61.09 o 
  -4   0   9        7.85        4.40     36.33 o 
  -3   0   9      823.90      813.82     88.61 o 
  -2   0   9      613.52      588.09     39.39 o 
  -1   0   9     1333.98     1133.20     47.44 o 
   0   0   9        0.61       19.62     19.19 o 
   1   0   9       54.87       80.40     21.14 o 
   2   0   9     6356.05     6557.34    181.35 o 
   3   0   9      332.02      356.12     28.41 o 
   4   0   9     2185.64     2172.88     53.18 o 
   5   0   9      293.48      316.69     22.73 o 
   6   0   9      221.67      206.99     21.98 o 
   7   0   9        8.85        0.00     33.57 o 
   8   0   9       21.12       49.11     31.70 o 
   9   0   9      448.68      516.81     67.70 o 
  10   0   9      599.25      585.06     77.60 o 
  -6   1   9      400.64      339.04     59.99 o 
  -5   1   9      346.35      245.47     48.98 o 
  -4   1   9     2178.20     1870.76     97.42 o 
  -3   1   9      138.04      134.29     39.08 o 
  -2   1   9        1.98        2.70     21.86 o 
  -1   1   9     2503.84     2298.59    167.87 o 
   0   1   9      357.48      392.64     30.53 o 
   1   1   9     2310.47     2361.26     53.21 o 
   2   1   9     4331.82     4403.84     84.62 o 
   3   1   9      907.51      968.25     30.95 o 
   4   1   9       11.54       10.87     13.83 o 
   5   1   9     2288.83     2226.58     67.26 o 
   6   1   9      213.63      215.20     25.49 o 
   7   1   9     2179.48     2099.99     68.06 o 
   8   1   9     1979.59     1973.83     69.50 o 
   9   1   9      918.22      898.23     54.81 o 
  10   1   9       20.82       43.48     55.04 o 
  -6   2   9      157.13      104.57     51.74 o 
  -5   2   9      184.88       97.97     43.48 o 
  -4   2   9       52.64       29.72     35.78 o 
  -3   2   9      525.13      536.08     51.74 o 
  -2   2   9       28.37       42.82     19.25 o 
  -1   2   9      598.96      687.45     47.09 o 
   0   2   9     1248.32     1151.80     35.35 o 
   1   2   9      158.50      188.17     18.85 o 
   2   2   9      532.86      561.17     24.70 o 
   3   2   9     2964.69     2964.12     62.11 o 
   4   2   9     1948.05     1848.32     44.84 o 
   5   2   9     1051.16     1012.57    115.31 o 
   6   2   9     1003.32     1026.20     43.46 o 
   7   2   9       20.74       61.24     55.31 o 
   8   2   9      410.29      404.91     38.09 o 
   9   2   9      320.08      421.54     43.15 o 
  10   2   9       75.36      156.31     56.14 o 
  -6   3   9      118.52      190.98     56.69 o 
  -5   3   9       26.36       44.58     42.93 o 
  -4   3   9     1300.23     1406.44     57.01 o 
  -3   3   9      389.20      406.84     33.85 o 
  -2   3   9     3253.43     3268.31     86.23 o 
  -1   3   9      102.83       98.73     18.76 o 
   0   3   9       18.94       16.55     15.95 o 
   1   3   9     3315.45     3345.44    107.20 o 
   2   3   9      864.27      972.82     31.21 o 
   3   3   9     7411.58     7085.93    126.07 o 
   4   3   9      114.19      124.65     23.67 o 
   5   3   9      843.93      872.07     40.20 o 
   6   3   9      115.23       99.34     23.89 o 
   7   3   9      287.31      328.64     37.15 o 
   8   3   9     2578.32     2548.38     79.72 o 
   9   3   9      530.66      601.26     46.11 o 
  10   3   9      420.26      469.29     48.53 o 
  11   3   9      234.31      260.88     71.00 o 
  -5   4   9      397.44      385.01     42.16 o 
  -4   4   9      155.37      167.63     31.46 o 
  -3   4   9      540.46      524.07     37.13 o 
  -2   4   9        5.24        6.43     20.58 o 
  -1   4   9       64.05       55.01     17.84 o 
   0   4   9     2962.76     2697.18     59.16 o 
   1   4   9       48.51       39.91     15.46 o 
   2   4   9     1863.39     1836.62     46.05 o 
   3   4   9     1761.15     1656.66    135.12 o 
   4   4   9       79.73       81.00     24.77 o 
   5   4   9        1.46        8.72     18.07 o 
   6   4   9      209.66      237.81     40.73 o 
   7   4   9      605.92      573.24     52.01 o 
   8   4   9     1799.21     1749.57     65.43 o 
   9   4   9       34.24       74.03     34.25 o 
  10   4   9      107.91       76.81     39.11 o 
  11   4   9       14.04       80.91     66.05 o 
  -5   5   9       35.89       54.47     37.70 o 
  -4   5   9      250.59      309.79     48.98 o 
  -3   5   9      572.95      600.02     44.03 o 
  -2   5   9      131.91      123.00     25.29 o 
  -1   5   9      982.53      944.46     58.89 o 
   0   5   9     1273.83     1274.15     54.87 o 
   1   5   9      162.53      192.74     19.30 o 
   2   5   9       37.97       41.83     19.46 o 
   3   5   9     5460.00     5444.54    125.96 o 
   4   5   9      547.19      580.17     34.24 o 
   5   5   9     3174.41     3201.97     85.86 o 
   6   5   9      794.63      828.15     48.98 o 
   7   5   9      122.91      135.14     28.17 o 
   8   5   9      418.91      432.49     38.48 o 
   9   5   9       84.74       93.30     47.06 o 
  10   5   9      576.64      694.40    103.47 o 
  -4   6   9      193.60      168.65     35.89 o 
  -3   6   9     1418.77     1427.61     57.79 o 
  -2   6   9      152.28      149.61     27.78 o 
  -1   6   9       40.53       53.39     30.82 o 
   0   6   9      540.76      490.38     26.64 o 
   1   6   9      553.20      651.49     35.99 o 
   2   6   9     1282.90     1307.15     47.23 o 
   3   6   9      263.69      285.37     27.62 o 
   4   6   9     2708.39     2607.35     73.97 o 
   5   6   9       68.14       53.47     27.52 o 
   6   6   9     1527.82     1371.35     65.50 o 
   7   6   9      417.21      498.85     39.00 o 
   8   6   9       19.81        9.16     28.73 o 
   9   6   9      228.98      241.37     38.52 o 
  10   6   9      566.98      547.69     55.59 o 
  -4   7   9      410.06      466.72     56.41 o 
  -3   7   9       20.83        0.00     29.85 o 
  -2   7   9       12.43       22.96     26.95 o 
  -1   7   9     2077.18     2167.16     69.26 o 
   0   7   9       18.94       21.47     33.02 o 
   1   7   9     3527.51     3202.47    100.72 o 
   2   7   9        1.15        4.84     20.43 o 
   3   7   9      234.65      306.61     80.91 o 
   4   7   9        6.38        0.00     21.60 o 
   5   7   9      120.57      158.76     26.85 o 
   6   7   9     4677.50     4498.94    114.74 o 
   7   7   9      180.45      266.39     46.78 o 
   8   7   9       41.09       24.86     35.78 o 
   9   7   9       59.61       59.24     37.34 o 
  10   7   9       15.75        5.75     39.22 o 
  -3   8   9      135.35      221.26     60.54 o 
  -2   8   9     1760.00     1791.51     95.77 o 
  -1   8   9       85.33      140.90     44.58 o 
   0   8   9     1460.92     1484.39     80.36 o 
   1   8   9       16.29        0.00     32.47 o 
   2   8   9       30.09       26.87     23.34 o 
   3   8   9      933.89      991.49     58.07 o 
   4   8   9       96.18       99.52     26.22 o 
   5   8   9      256.09      256.06     49.26 o 
   6   8   9     1767.26     1574.97     94.39 o 
   7   8   9      171.26      211.67     39.08 o 
   8   8   9      144.35      164.69     35.99 o 
   9   8   9       44.97       57.05     40.25 o 
  10   8   9        1.03        1.42     51.74 o 
  -2   9   9      159.74      222.36     58.34 o 
  -1   9   9       36.56       78.15     47.88 o 
   0   9   9        6.84        0.00     39.63 o 
   1   9   9      792.07      883.92     66.60 o 
   2   9   9      326.92      362.67     53.66 o 
   3   9   9      539.19      500.59     38.14 o 
   4   9   9      784.11      785.88     45.73 o 
   5   9   9       83.05       57.42     27.99 o 
   6   9   9      748.43      833.47     72.93 o 
   7   9   9      367.70      320.70     39.82 o 
   8   9   9      885.90      999.43    112.28 o 
   9   9   9      473.28      553.20     53.85 o 
  -1  10   9       39.31       50.09     53.94 o 
   0  10   9     1182.34     1284.05     86.96 o 
   1  10   9      512.52      471.68     58.34 o 
   2  10   9      774.77      914.19     69.90 o 
   3  10   9       43.94       48.20     28.99 o 
   4  10   9       87.25       54.76     31.13 o 
   5  10   9      959.78     1171.17    304.91 o 
   6  10   9        1.68        0.00     32.87 o 
   7  10   9      301.35      304.56     55.59 o 
   8  10   9       84.58       59.02     38.82 o 
   0  11   9        0.57       12.11     56.69 o 
   1  11   9       56.50       73.20     51.19 o 
   2  11   9        5.76        0.00     44.58 o 
   3  11   9       10.12       26.53     33.46 o 
   4  11   9     1466.05     1467.37     65.38 o 
   5  11   9       69.91        5.64     35.02 o 
   6  11   9      137.33      119.79     39.39 o 
   7  11   9       36.68       64.44     41.23 o 
   0  -8  10       39.50       51.94     43.93 o 
   1  -8  10       10.46        0.00     40.56 o 
   2  -8  10     1913.52     1599.00    113.65 o 
  -2  -7  10        5.23        7.83     39.55 o 
  -1  -7  10     1768.39     1693.90     79.38 o 
   0  -7  10      122.55      101.10     41.83 o 
   1  -7  10      209.56      260.86     45.51 o 
   2  -7  10       67.50       58.61     37.52 o 
   3  -7  10       92.56      108.55     37.36 o 
   4  -7  10     1054.37     1090.81     66.38 o 
  -3  -6  10      396.12      607.76     57.93 o 
  -2  -6  10      516.33      546.18     66.87 o 
  -1  -6  10        2.94       13.17     32.48 o 
   0  -6  10      499.48      492.05     66.60 o 
   1  -6  10      112.88       84.72     34.43 o 
   2  -6  10      110.93      112.13     37.98 o 
   3  -6  10      332.02      395.73     42.99 o 
   4  -6  10     1014.47     1021.05     59.97 o 
   5  -6  10      846.28      778.00    133.74 o 
   6  -6  10      595.85      629.09     80.91 o 
  -4  -5  10       36.26      117.04     44.56 o 
  -3  -5  10      121.36      138.06     40.27 o 
  -2  -5  10       37.79       20.72     32.68 o 
  -1  -5  10     1389.17     1469.24     68.26 o 
   0  -5  10      196.13      215.25     43.21 o 
   1  -5  10      477.24      487.05     43.96 o 
   2  -5  10      598.55      544.29     70.17 o 
   3  -5  10      459.27      509.95     43.77 o 
   4  -5  10        0.23        0.00     26.43 o 
   5  -5  10        0.10        0.00     29.57 o 
   6  -5  10     1178.49     1111.78     87.51 o 
   7  -5  10      553.31      624.14     75.95 o 
  -5  -4  10      433.95      394.39     55.07 o 
  -4  -4  10        5.54       22.65     38.71 o 
  -3  -4  10       30.85       70.86     47.61 o 
  -2  -4  10      196.66      256.05     39.78 o 
  -1  -4  10      127.89      114.00     31.46 o 
   0  -4  10     5794.41     5167.49    139.12 o 
   1  -4  10       45.99        6.03     26.42 o 
   2  -4  10        1.64        2.14     24.04 o 
   3  -4  10       13.13        8.57     46.51 o 
   4  -4  10      342.87      333.57     36.17 o 
   5  -4  10     1804.11     1621.81     65.33 o 
   6  -4  10     1948.32     1572.85     88.61 o 
   7  -4  10      653.15      550.39     68.80 o 
   8  -4  10      390.20      394.08     69.90 o 
  -5  -3  10      162.08      184.38     59.99 o 
  -4  -3  10        0.67        0.00     36.08 o 
  -3  -3  10      745.15      746.93     53.52 o 
  -2  -3  10        0.54        3.74     28.17 o 
  -1  -3  10        7.67        0.00     25.37 o 
   0  -3  10      120.10      164.74     30.63 o 
   1  -3  10        3.79       27.25     23.73 o 
   2  -3  10     2388.22     2312.08    113.93 o 
   3  -3  10      714.62      688.72     97.97 o 
   4  -3  10      373.19      355.15     44.03 o 
   5  -3  10       12.68        0.00     23.73 o 
   6  -3  10       81.91       76.14     28.01 o 
   7  -3  10       78.67       69.61     32.48 o 
   8  -3  10      459.44      422.15     64.95 o 
  -5  -2  10      286.86      336.84     63.84 o 
  -4  -2  10      743.99      920.90     59.95 o 
  -3  -2  10       18.07        0.41     29.06 o 
  -2  -2  10       80.57       24.73     28.67 o 
  -1  -2  10        0.28        0.00     24.06 o 
   0  -2  10      886.67      943.20     72.65 o 
   1  -2  10     1009.91     1007.50     48.45 o 
   2  -2  10     2997.75     2934.67     87.37 o 
   3  -2  10     1860.24     1814.93     70.45 o 
   4  -2  10      747.52      751.15     43.36 o 
   5  -2  10     1404.29     1143.15     71.00 o 
   6  -2  10        1.63       10.00     23.74 o 
   7  -2  10      208.52      195.71     31.91 o 
  -5  -1  10       82.21       70.45     50.64 o 
  -4  -1  10       29.07        8.81     41.83 o 
  -3  -1  10      899.77      960.02     54.67 o 
  -2  -1  10      255.67      234.41     34.63 o 
  -1  -1  10      762.63      865.15     92.74 o 
   0  -1  10       14.15       17.58     22.32 o 
   1  -1  10      845.44      863.69     64.12 o 
   2  -1  10      152.55      143.00     26.43 o 
   3  -1  10      428.67      446.79     34.43 o 
   4  -1  10     1424.70     1288.99     51.76 o 
   5  -1  10      541.05      524.70     36.95 o 
   6  -1  10      827.44      906.81     47.85 o 
   7  -1  10       47.61       72.10     38.53 o 
   8  -1  10        3.67       35.78     42.38 o 
  -5   0  10       18.05       63.29     52.84 o 
  -4   0  10      520.56      458.47     60.54 o 
  -3   0  10       11.27       40.67     30.94 o 
  -2   0  10     4016.88     4044.41    259.78 o 
  -1   0  10      101.73      116.52     27.78 o 
   0   0  10      148.46      202.46     29.90 o 
   1   0  10     1143.94     1117.54     47.62 o 
   2   0  10      876.32      921.59     75.40 o 
   3   0  10     6768.92     6652.17    157.61 o 
   4   0  10     3735.00     3494.94     94.77 o 
   5   0  10      684.88      688.31     60.27 o 
   6   0  10      629.42      735.32     60.54 o 
   7   0  10       25.67        0.00     24.33 o 
   8   0  10      594.90      694.98     49.92 o 
   9   0  10     1097.84     1153.61     87.51 o 
  10   0  10      308.53      288.40     71.55 o 
  -5   1  10      883.60      818.98     80.91 o 
  -4   1  10       31.01        0.00     41.83 o 
  -3   1  10      365.04      277.39     50.64 o 
  -2   1  10        1.82        0.00     25.44 o 
  -1   1  10       72.94       64.59     25.31 o 
   0   1  10     4270.03     4156.37    108.97 o 
   1   1  10      964.89      968.43     43.68 o 
   2   1  10      615.91      641.92     37.34 o 
   3   1  10       77.15       85.59     22.65 o 
   4   1  10      225.73      254.73     28.02 o 
   5   1  10      535.01      552.61     34.40 o 
   6   1  10      812.77      826.49     41.45 o 
   7   1  10      466.53      497.49     39.52 o 
   8   1  10      418.98      413.81     40.73 o 
   9   1  10        1.33       33.95     36.37 o 
  10   1  10      353.67      298.31     68.25 o 
  -5   2  10       39.85       41.83     47.88 o 
  -4   2  10       44.44      101.27     44.03 o 
  -3   2  10      334.85      299.96     50.64 o 
  -2   2  10      116.21      118.84     30.79 o 
  -1   2  10      426.87      411.28     44.86 o 
   0   2  10      256.49      293.97     31.10 o 
   1   2  10     1869.03     1823.35     60.51 o 
   2   2  10      330.49      383.51     24.58 o 
   3   2  10     5319.54     5205.00     99.26 o 
   4   2  10        1.44       20.83     20.62 o 
   5   2  10      891.05      881.21     43.21 o 
   6   2  10     3362.48     3287.60     89.33 o 
   7   2  10     2130.15     2041.95    112.55 o 
   8   2  10       11.04       59.56     29.76 o 
   9   2  10        4.16       10.22     33.66 o 
  10   2  10      262.77      289.50     62.19 o 
  -5   3  10      510.65      449.67     66.05 o 
  -4   3  10       28.47       10.46     48.43 o 
  -3   3  10     1131.46     1189.94     77.60 o 
  -2   3  10     1029.09      982.80     48.06 o 
  -1   3  10      338.96      398.23     26.88 o 
   0   3  10       12.59       13.48     18.24 o 
   1   3  10      136.38      175.95     21.06 o 
   2   3  10     2723.70     2581.07     82.71 o 
   3   3  10      846.30      830.54     49.53 o 
   4   3  10     2713.88     2639.22    130.17 o 
   5   3  10      172.27      195.22     26.88 o 
   6   3  10      116.34      127.03     26.88 o 
   7   3  10        0.82       59.46     59.99 o 
   8   3  10       59.70       55.75     30.87 o 
   9   3  10      225.41      229.33     39.22 o 
  10   3  10      797.05      911.99     82.01 o 
  -5   4  10       47.02       97.42     52.84 o 
  -4   4  10      819.89     1004.60    154.93 o 
  -3   4  10       28.73       47.56     28.76 o 
  -2   4  10      289.88      373.82     34.22 o 
  -1   4  10     1477.35     1373.63     51.69 o 
   0   4  10      396.47      380.48     46.22 o 
   1   4  10     1636.34     1597.74     60.72 o 
   2   4  10      691.14      758.40     72.38 o 
   3   4  10      610.12      664.24     37.01 o 
   4   4  10       57.42       56.60     21.53 o 
   5   4  10        4.78        1.69     20.97 o 
   6   4  10     1553.16     1587.65     58.30 o 
   7   4  10     1178.48     1215.26     53.68 o 
   8   4  10      411.92      399.56     39.81 o 
   9   4  10      410.19      354.24     43.24 o 
  10   4  10      134.26      128.15     42.58 o 
  -4   5  10       62.96       65.92     35.48 o 
  -3   5  10       65.76       72.24     30.63 o 
  -2   5  10     1440.97     1516.40     69.90 o 
  -1   5  10      972.09     1009.02     50.64 o 
   0   5  10     2523.58     2451.25     58.86 o 
   1   5  10        1.70        6.81     23.67 o 
   2   5  10       48.76       39.55     22.25 o 
   3   5  10      185.90      189.64     26.49 o 
   4   5  10     1797.21     1724.02     58.54 o 
   5   5  10     1817.52     1826.85     62.38 o 
   6   5  10      580.75      587.34     39.33 o 
   7   5  10       24.76       22.85     28.38 o 
   8   5  10      453.34      418.79     41.92 o 
   9   5  10        0.71       16.52     34.44 o 
  10   5  10      164.01      197.63     46.51 o 
  -4   6  10      249.75      245.13     43.46 o 
  -3   6  10       61.66       44.81     32.13 o 
  -2   6  10      233.73      272.89     34.79 o 
  -1   6  10      105.93      141.42     27.99 o 
   0   6  10       29.29       77.05     36.33 o 
   1   6  10     3142.70     3062.89    138.70 o 
   2   6  10      135.23      161.49     26.07 o 
   3   6  10        1.66        0.00     21.99 o 
   4   6  10      453.24      467.32     42.93 o 
   5   6  10     2519.50     2334.13    115.03 o 
   6   6  10      234.69      212.71     30.89 o 
   7   6  10        1.32        0.00     26.66 o 
   8   6  10       48.70       69.89     32.63 o 
   9   6  10     1048.62     1149.00     79.81 o 
  10   6  10      238.73      313.38     58.62 o 
  -3   7  10       60.90      197.73     89.99 o 
  -2   7  10      205.32      280.37     37.36 o 
  -1   7  10      141.11      235.57     48.43 o 
   0   7  10     1425.56     1352.85     78.15 o 
   1   7  10      543.99      540.91     37.93 o 
   2   7  10     3738.43     3521.79     94.06 o 
   3   7  10        2.61        0.00     21.60 o 
   4   7  10        0.88        0.00     23.73 o 
   5   7  10      234.38      277.10     32.87 o 
   6   7  10       43.59       47.27     27.78 o 
   7   7  10     1094.67     1130.96     58.62 o 
   8   7  10     1228.77     1209.08     88.89 o 
   9   7  10        2.39        0.00     36.19 o 
  10   7  10       81.67      133.64     88.61 o 
  -2   8  10        6.46        0.00     50.64 o 
  -1   8  10     1323.83     1517.42     90.81 o 
   0   8  10       18.46       35.22     44.58 o 
   1   8  10      176.72      137.60     40.73 o 
   2   8  10        8.29        1.63     25.10 o 
   3   8  10        0.58        6.84     25.29 o 
   4   8  10     1122.40     1189.54     52.50 o 
   5   8  10      206.75      249.89     55.86 o 
   6   8  10       13.89        0.00     27.89 o 
   7   8  10      544.58      487.34     78.71 o 
   8   8  10       58.58       30.55     34.64 o 
   9   8  10       38.81       47.44     41.44 o 
  -1   9  10        0.20       29.17     52.84 o 
   0   9  10       45.98       67.70     51.19 o 
   1   9  10       35.53        0.00     41.83 o 
   2   9  10      151.19      125.51     50.64 o 
   3   9  10     1331.07     1268.22     81.73 o 
   4   9  10      957.69      943.03     50.59 o 
   5   9  10        5.96       10.93     28.77 o 
   6   9  10      267.04      260.95     39.90 o 
   7   9  10      518.39      503.82     46.66 o 
   8   9  10      207.08      251.06     66.32 o 
   9   9  10      148.04      224.98     49.42 o 
   0  10  10      127.90      116.13     56.14 o 
   1  10  10      296.60      307.12     58.34 o 
   2  10  10      117.34      156.31     48.98 o 
   3  10  10      573.28      525.14     44.37 o 
   4  10  10      111.97      210.00     36.35 o 
   5  10  10        8.32        0.00     31.11 o 
   6  10  10      125.91      149.14     39.43 o 
   7  10  10       75.16       73.64     37.94 o 
   8  10  10      279.27      261.37     47.01 o 
   2  11  10        5.74        0.00     50.09 o 
   3  11  10      531.84      517.36     67.70 o 
   4  11  10       20.00       11.76     40.73 o 
   5  11  10      644.04      575.65     50.78 o 
   6  11  10      699.01      725.95     57.17 o 
   0  -7  11      749.18      742.42    121.64 o 
   1  -7  11      410.69      297.67     51.56 o 
   2  -7  11       16.43       14.86     40.86 o 
  -2  -6  11      307.69      311.91     55.31 o 
  -1  -6  11      361.95      311.15     49.20 o 
   0  -6  11        3.19        0.00     36.92 o 
   1  -6  11      287.71      336.15     47.09 o 
   2  -6  11        0.98       12.29     34.40 o 
   3  -6  11      377.24      295.13     44.36 o 
   4  -6  11      927.47      927.53     93.02 o 
   5  -6  11       52.45        8.82     39.69 o 
  -3  -5  11       51.01       29.90     44.75 o 
  -2  -5  11       53.26       17.41     38.79 o 
  -1  -5  11      302.47      191.33     43.10 o 
   0  -5  11      396.13      436.42     46.36 o 
   1  -5  11     1264.61     1387.73     67.71 o 
   2  -5  11      938.70      895.28     57.79 o 
   3  -5  11      359.21      298.00     52.84 o 
   4  -5  11      322.11      313.23     42.61 o 
   5  -5  11      142.22      143.69     37.34 o 
   6  -5  11      116.82       96.87     53.94 o 
  -4  -4  11       20.91        0.00     44.19 o 
  -3  -4  11       33.90       48.37     40.66 o 
  -2  -4  11        1.73       13.56     38.53 o 
  -1  -4  11      356.59      350.13     57.52 o 
   0  -4  11      222.25      167.75     37.48 o 
   1  -4  11      306.76      312.46     39.89 o 
   2  -4  11      673.74      620.86     67.42 o 
   3  -4  11       26.74       23.67     29.19 o 
   4  -4  11      704.16      666.37     48.26 o 
   5  -4  11      368.28      363.05     41.84 o 
   6  -4  11       59.10       74.05     33.36 o 
   7  -4  11      640.50      547.08     72.65 o 
  -4  -3  11      929.30     1069.24    171.45 o 
  -3  -3  11      219.16      263.27     49.53 o 
  -2  -3  11      738.45      822.75    128.79 o 
  -1  -3  11      114.83      112.15     34.53 o 
   0  -3  11       26.66       71.94     30.68 o 
   1  -3  11      100.98      157.63     33.44 o 
   2  -3  11       28.82        6.88     27.24 o 
   3  -3  11      814.63      881.01     51.35 o 
   4  -3  11     2696.91     2357.68     91.09 o 
   5  -3  11     1257.84     1072.45     55.85 o 
   6  -3  11      139.62      154.99     34.19 o 
   7  -3  11       28.22       33.88     35.18 o 
  -4  -2  11      114.11      185.48     58.89 o 
  -3  -2  11      743.53      727.43    170.90 o 
  -2  -2  11      105.98       52.45     34.24 o 
  -1  -2  11       86.44      112.52     37.15 o 
   0  -2  11       44.33       20.09     27.82 o 
   1  -2  11      341.29      315.38     37.31 o 
   2  -2  11     2656.53     2500.98     82.11 o 
   3  -2  11       22.71       43.93     26.22 o 
   4  -2  11      103.15       89.45     28.17 o 
   5  -2  11      444.44      461.46     40.08 o 
   6  -2  11        2.00       36.25     27.79 o 
   7  -2  11     2725.60     2505.16    125.49 o 
  -4  -1  11       83.61       47.33     47.88 o 
  -3  -1  11       20.60        0.00     33.14 o 
  -2  -1  11     1009.17     1105.71    227.58 o 
  -1  -1  11     2246.30     2273.45    210.52 o 
   0  -1  11      433.10      483.17     52.29 o 
   1  -1  11        5.56        0.00     25.44 o 
   2  -1  11       80.59      119.83     28.02 o 
   3  -1  11      189.08      205.29     44.58 o 
   4  -1  11      937.73      893.03     47.67 o 
   5  -1  11      270.20      270.20     39.35 o 
   6  -1  11     2153.64     2047.18     76.78 o 
   7  -1  11      377.05      357.20     53.39 o 
   8  -1  11     1475.07     1433.21     88.06 o 
  -5   0  11      265.36      372.61     74.85 o 
  -4   0  11        0.57        0.00     47.88 o 
  -3   0  11      203.15      285.10     55.04 o 
  -2   0  11       75.23       87.08     32.97 o 
  -1   0  11     1020.67      982.48     67.15 o 
   0   0  11     1649.36     1625.47     63.82 o 
   1   0  11       43.03       94.50     26.70 o 
   2   0  11      434.25      387.75     69.07 o 
   3   0  11      539.42      535.32     38.12 o 
   4   0  11      796.61      712.04     89.44 o 
   5   0  11     1664.81     1541.50     86.96 o 
   6   0  11       58.09       88.61     39.08 o 
   7   0  11       39.97       50.09     37.43 o 
   8   0  11        0.07        0.00     52.29 o 
  -3   1  11       20.51       55.59     44.58 o 
  -2   1  11      353.98      444.86     52.84 o 
  -1   1  11      677.14      686.52     59.99 o 
   0   1  11      190.64      181.62     30.63 o 
   1   1  11     1756.63     1822.49     65.56 o 
   2   1  11     1469.39     1560.82    129.62 o 
   3   1  11      146.02      169.18     27.99 o 
   4   1  11       20.90        0.00     22.36 o 
   5   1  11      356.93      383.62     48.98 o 
   6   1  11      282.92      245.47     45.68 o 
   7   1  11      609.75      521.77     57.79 o 
   8   1  11      722.99      817.32     79.81 o 
   9   1  11      594.79      508.01     76.50 o 
  -4   2  11       17.30        0.00     52.29 o 
  -3   2  11      155.60      194.29     53.39 o 
  -2   2  11      168.18      143.65     43.48 o 
  -1   2  11       99.74      119.37     30.53 o 
   0   2  11     2207.85     2080.46     99.07 o 
   1   2  11      412.30      396.04     34.53 o 
   2   2  11      232.17      283.05     30.55 o 
   3   2  11     1267.84     1242.15     50.91 o 
   4   2  11       39.76       47.33     33.57 o 
   5   2  11     2935.07     2824.96    168.69 o 
   6   2  11     1937.11     1787.95     91.64 o 
   7   2  11       48.00       95.15     32.63 o 
   8   2  11      452.67      370.74     41.62 o 
   9   2  11      478.61      447.63     48.53 o 
  10   2  11      279.75      329.68     69.90 o 
  -4   3  11      156.24      175.57     58.34 o 
  -3   3  11      404.09      317.57     56.14 o 
  -2   3  11      443.76      436.46     59.44 o 
  -1   3  11       61.79       22.79     32.47 o 
   0   3  11       42.70       19.97     25.29 o 
   1   3  11      669.49      671.09     55.31 o 
   2   3  11     1180.93     1201.22     50.59 o 
   3   3  11      871.90      837.10     42.16 o 
   4   3  11      229.75      330.05     80.08 o 
   5   3  11      268.57      267.89     29.58 o 
   6   3  11      181.37      261.23     66.32 o 
   7   3  11       17.76       28.32     28.60 o 
   8   3  11      583.57      650.65     47.88 o 
   9   3  11      816.97      900.83     58.21 o 
  10   3  11        4.27        0.00     43.17 o 
  -4   4  11       92.03       82.01     56.14 o 
  -3   4  11      134.11      153.01     49.53 o 
  -2   4  11      314.90      269.14     50.09 o 
  -1   4  11       29.27       21.90     28.98 o 
   0   4  11     1173.83     1199.16     49.98 o 
   1   4  11      192.43      232.02     24.85 o 
   2   4  11     1046.68      985.19     44.24 o 
   3   4  11     1461.10     1362.84     51.60 o 
   4   4  11      509.57      496.77     37.01 o 
   5   4  11      217.99      257.65     40.45 o 
   6   4  11       46.55       31.76     26.43 o 
   7   4  11      325.11      333.27     37.14 o 
   8   4  11     3546.94     3500.10    103.03 o 
   9   4  11      273.83      274.77     47.88 o 
  10   4  11       15.74        9.00     48.43 o 
  -3   5  11      115.73      127.88     40.17 o 
  -2   5  11       25.03       31.78     31.11 o 
  -1   5  11      403.31      477.68    128.79 o 
   0   5  11     1020.50     1050.91     41.43 o 
   1   5  11      505.82      565.58     38.63 o 
   2   5  11      113.72      120.18     27.44 o 
   3   5  11       47.51       45.21     47.06 o 
   4   5  11      780.35      829.46    106.78 o 
   5   5  11      430.32      384.36     36.20 o 
   6   5  11      107.71       97.04     53.94 o 
   7   5  11       64.35       59.80     28.98 o 
   8   5  11       50.45       54.05     33.05 o 
   9   5  11        9.55       17.93     35.49 o 
  10   5  11        3.64        9.07     39.82 o 
  -3   6  11      941.53     1092.61    100.72 o 
  -2   6  11      651.24      722.48     99.62 o 
  -1   6  11        1.34        0.00     40.73 o 
   0   6  11        0.01       10.46     38.53 o 
   1   6  11       23.34       78.03     27.21 o 
   2   6  11      104.18      110.98     28.02 o 
   3   6  11     2867.28     2717.60     84.48 o 
   4   6  11      841.74      866.43    120.81 o 
   5   6  11      278.18      325.61     72.65 o 
   6   6  11      535.09      518.57     42.78 o 
   7   6  11       19.10        0.38     30.29 o 
   8   6  11      555.06      622.32     73.48 o 
   9   6  11       21.13       36.95     40.17 o 
  -2   7  11       30.15       32.47     51.19 o 
  -1   7  11      414.98      511.31     62.19 o 
   0   7  11      206.36      252.08     51.19 o 
   1   7  11       70.15       44.58     37.98 o 
   2   7  11      604.60      637.69    113.65 o 
   3   7  11      407.47      497.40     97.69 o 
   4   7  11       78.53      113.38     30.55 o 
   5   7  11        0.84        0.00     28.12 o 
   6   7  11      331.65      399.83     40.33 o 
   7   7  11      795.13      862.60     57.52 o 
   8   7  11      142.25      202.54     42.03 o 
   9   7  11      214.27      200.70     45.49 o 
  -1   8  11      566.01      761.18     74.30 o 
   0   8  11      511.59      614.23     64.95 o 
   1   8  11      108.28      115.58     44.58 o 
   2   8  11        0.01       61.88     44.03 o 
   3   8  11      538.86      564.60     62.47 o 
   4   8  11       43.56       48.17     30.14 o 
   5   8  11      138.89      186.16     34.63 o 
   6   8  11     2687.42     2802.70    149.98 o 
   7   8  11      227.61      275.52     42.22 o 
   8   8  11       22.56       46.31     37.94 o 
   9   8  11        3.51       19.12     43.97 o 
   0   9  11       11.10        0.00     52.84 o 
   1   9  11       51.29       77.05     49.53 o 
   2   9  11      294.90      263.08     54.49 o 
   3   9  11      150.43      144.43     35.42 o 
   4   9  11      262.29      286.74     38.72 o 
   5   9  11      216.07      216.60     38.51 o 
   6   9  11        0.85        0.00     34.83 o 
   7   9  11       45.65       15.39     36.76 o 
   8   9  11       17.62       65.67     63.29 o 
   1  10  11     1212.70     1531.73    100.17 o 
   2  10  11      452.77      429.85     63.29 o 
   3  10  11       18.63       36.50     56.69 o 
   4  10  11      112.97      125.95     38.13 o 
   5  10  11       98.42      163.58     40.03 o 
   6  10  11      415.44      451.23     49.23 o 
   7  10  11       48.88       38.37     44.17 o 
   1  -6  12      377.76      291.47     51.95 o 
   2  -6  12      361.16      393.84     53.90 o 
  -1  -5  12      181.00      342.90     69.90 o 
   0  -5  12        1.86       32.13     40.45 o 
   1  -5  12       25.39       45.68     45.13 o 
   2  -5  12      216.83      272.95     46.87 o 
   3  -5  12      517.56      450.74    104.02 o 
   4  -5  12      281.16      241.45     44.24 o 
   5  -5  12       34.39       64.93     40.03 o 
  -2  -4  12        0.73        0.00     41.95 o 
  -1  -4  12     1116.86     1240.67     79.26 o 
   0  -4  12     1563.45     1365.97    214.65 o 
   1  -4  12      506.94      489.50     71.28 o 
   2  -4  12       21.86       54.36     35.97 o 
   3  -4  12      111.25       91.94     38.52 o 
   4  -4  12       22.16        0.00     32.06 o 
   5  -4  12      307.99      342.96     44.76 o 
   6  -4  12     3596.31     2987.98    101.92 o 
  -3  -3  12      265.57      355.94    139.52 o 
  -2  -3  12      113.76      132.36     43.17 o 
  -1  -3  12        0.40        0.00     36.67 o 
   0  -3  12      732.88      620.71     55.86 o 
   1  -3  12       40.18       74.90     34.58 o 
   2  -3  12       78.26      148.86     36.87 o 
   3  -3  12      583.56      639.42     49.00 o 
   4  -3  12       29.15       14.79     30.16 o 
   5  -3  12      514.22      492.19     45.51 o 
   6  -3  12      641.21      605.86     50.26 o 
   7  -3  12      235.87      221.23     45.31 o 
  -3  -2  12       69.23       96.47     46.35 o 
  -2  -2  12       20.61        8.03     38.39 o 
  -1  -2  12        0.33       38.84     36.19 o 
   0  -2  12      155.16      161.35     37.48 o 
   1  -2  12     1274.20     1339.66     64.95 o 
   2  -2  12     1919.82     1721.99     69.46 o 
   3  -2  12      600.77      570.31     63.84 o 
   4  -2  12      339.50      250.42     70.45 o 
   5  -2  12       39.71       35.22     31.13 o 
   6  -2  12      969.11      951.02     56.54 o 
   7  -2  12       58.80       37.43     51.19 o 
  -3  -1  12      230.77      269.93     49.06 o 
  -2  -1  12      167.39      302.70     68.25 o 
  -1  -1  12        4.90        4.59     38.25 o 
   0  -1  12      833.68      852.94     69.62 o 
   1  -1  12      144.16      113.31     32.97 o 
   2  -1  12      684.04      711.54     48.44 o 
   3  -1  12       35.11       30.56     27.23 o 
   4  -1  12      198.63      185.47     34.05 o 
   5  -1  12     1450.70     1408.27     61.68 o 
   6  -1  12      112.36       90.26     48.98 o 
   7  -1  12     1206.06     1168.47     85.86 o 
   8  -1  12       11.71       50.64     51.74 o 
  -3   0  12      249.76      167.87     58.34 o 
  -2   0  12      380.26      354.63     58.62 o 
  -1   0  12      337.32      320.60     42.68 o 
   0   0  12      211.60      249.96     37.37 o 
   1   0  12        9.33       28.02     27.73 o 
   2   0  12      232.99      267.12     36.70 o 
   3   0  12      218.62      201.99     45.13 o 
   4   0  12     5814.88     5441.74    140.29 o 
   5   0  12       65.55      223.46     50.09 o 
   6   0  12      501.14      456.82     59.44 o 
   7   0  12        0.14        0.00     40.18 o 
   8   0  12      134.46      148.05     67.70 o 
   9   0  12     1347.43     1426.60    115.58 o 
  -3   1  12       49.25       18.71     54.49 o 
  -2   1  12      824.11      749.48     55.39 o 
  -1   1  12        1.69        3.70     31.42 o 
   0   1  12      568.73      548.95     45.19 o 
   1   1  12     1682.74     1748.96     67.90 o 
   2   1  12       22.05        0.00     26.07 o 
   3   1  12     1169.05     1239.52     64.40 o 
   4   1  12      546.01      573.50     61.09 o 
   5   1  12      708.23      660.46     64.95 o 
   6   1  12       87.84      135.95     44.58 o 
   7   1  12      345.00      352.25     55.04 o 
   8   1  12      658.84      711.65     82.01 o 
   9   1  12      579.00      536.08     81.46 o 
  -3   2  12        7.34       75.95     56.14 o 
  -2   2  12      173.30      107.33     49.53 o 
  -1   2  12       81.09      106.61     36.60 o 
   0   2  12      669.21      647.81     46.29 o 
   1   2  12      630.53      623.05     44.74 o 
   2   2  12      226.83      222.70     31.91 o 
   3   2  12      384.67      452.42     56.14 o 
   4   2  12      492.68      501.95     58.34 o 
   5   2  12       14.19       23.67     35.22 o 
   6   2  12      829.70      625.24     62.19 o 
   7   2  12      664.85      693.49     77.60 o 
   8   2  12      213.76      320.33     66.05 o 
   9   2  12      524.12      566.35     82.01 o 
  -3   3  12       81.32      102.92     58.34 o 
  -2   3  12     1020.93      938.96     83.11 o 
  -1   3  12      476.13      509.66     63.29 o 
   0   3  12       17.83       29.61     29.29 o 
   1   3  12       26.39       28.34     27.82 o 
   2   3  12       20.36       38.53     40.18 o 
   3   3  12     3216.50     3103.08    130.99 o 
   4   3  12      489.73      559.19     59.44 o 
   5   3  12      846.74      745.22     65.50 o 
   6   3  12      177.68      155.62     35.65 o 
   7   3  12      753.78      794.06     53.00 o 
   8   3  12       86.68      163.97     40.50 o 
   9   3  12        4.96       38.53     58.34 o 
  -3   4  12       42.12       57.79     57.24 o 
  -2   4  12      137.88       91.91     54.49 o 
  -1   4  12        5.12       28.62     46.23 o 
   0   4  12       86.02      134.65     34.82 o 
   1   4  12       47.95      122.19     45.68 o 
   2   4  12     1723.68     1716.11     91.36 o 
   3   4  12       70.82       52.84     38.53 o 
   4   4  12      311.02      360.66     37.46 o 
   5   4  12        0.37        0.00     27.00 o 
   6   4  12      145.12      177.99     34.64 o 
   7   4  12     1406.82     1530.17     65.04 o 
   8   4  12       64.90       92.94     39.22 o 
   9   4  12      138.09      119.98     44.28 o 
  -2   5  12      467.73      864.11     82.56 o 
  -1   5  12      961.88     1026.47     84.21 o 
   1   5  12      521.15      536.87     42.06 o 
   2   5  12      175.98      214.46     33.05 o 
   3   5  12       60.49       76.26     37.70 o 
   4   5  12      127.21      165.24     32.06 o 
   5   5  12      997.11     1080.62     66.05 o 
   6   5  12     1455.63     1547.73     63.79 o 
   7   5  12      324.84      341.36     41.23 o 
   8   5  12      474.51      369.66     46.41 o 
   9   5  12      116.41      108.03     43.77 o 
  -1   6  12      309.49      328.03     62.19 o 
   0   6  12       94.01      125.49     50.09 o 
   1   6  12      106.06      187.05     61.09 o 
   2   6  12      508.53      459.81     39.82 o 
   3   6  12      165.62      186.93     33.07 o 
   4   6  12      765.00      826.45     49.59 o 
   5   6  12      553.41      538.98     44.85 o 
   6   6  12      239.45      240.90     37.94 o 
   7   6  12      242.22      304.61     42.00 o 
   8   6  12       93.60       74.87     40.25 o 
   9   6  12      359.23      485.10     54.84 o 
  -1   7  12       27.03        0.00     52.84 o 
   0   7  12        1.54       23.67     49.53 o 
   1   7  12     2248.55     2335.84    107.88 o 
   2   7  12      330.81      346.77     39.55 o 
   3   7  12      370.50      415.72     40.84 o 
   4   7  12       33.63       42.87     32.47 o 
   5   7  12       96.85       47.46     32.11 o 
   6   7  12      397.15      445.55     65.22 o 
   7   7  12       57.33       91.21     45.13 o 
   8   7  12     1434.21     1637.87     74.97 o 
   0   8  12     1233.43     1400.73     92.46 o 
   1   8  12        0.46       44.58     49.53 o 
   2   8  12      463.58      432.05     60.54 o 
   3   8  12       13.50       74.35     33.83 o 
   4   8  12      171.79      172.16     36.48 o 
   5   8  12      743.63      776.58     51.80 o 
   6   8  12       34.75       16.00     36.87 o 
   7   8  12      417.61      323.47     46.70 o 
   8   8  12      251.16      212.11     47.87 o 
   1   9  12       42.68      119.98     58.34 o 
   2   9  12      246.04      345.09     58.89 o 
   3   9  12      220.26      187.35     40.78 o 
   4   9  12      878.39      887.44     57.36 o 
   5   9  12      210.29      200.94     41.25 o 
   6   9  12        0.12       36.33     41.83 o 
   7   9  12        0.01        0.00     43.85 o 
   4  10  12       68.61        0.00     40.67 o 
   0  -4  13      559.00      686.37    129.89 o 
   1  -4  13       62.56       65.86     43.85 o 
   2  -4  13     1114.54     1068.93     71.40 o 
   3  -4  13       55.42        9.34     38.33 o 
   4  -4  13       27.71        0.00     37.55 o 
  -1  -3  13      479.80      496.31     80.08 o 
   0  -3  13       77.10      100.79     45.58 o 
   1  -3  13        4.87       35.41     41.77 o 
   2  -3  13       29.16       11.84     36.09 o 
   3  -3  13        4.66        0.00     49.53 o 
   4  -3  13     3708.58     3534.53    114.02 o 
   5  -3  13      249.24      192.06     44.12 o 
   6  -3  13      174.05      142.00     43.24 o 
  -2  -2  13      359.64      325.96     57.05 o 
  -1  -2  13       43.17       59.85     42.68 o 
   0  -2  13       23.32       25.14     41.06 o 
   1  -2  13      340.12      432.92     48.98 o 
   2  -2  13      199.49      233.84     42.12 o 
   3  -2  13      708.45      733.92     55.02 o 
   4  -2  13      179.56      225.84     41.25 o 
   5  -2  13     1069.08      912.24     58.94 o 
   6  -2  13       93.12       87.51     51.74 o 
  -2  -1  13       54.93       74.40     45.92 o 
  -1  -1  13     1198.30     1315.93    162.09 o 
   0  -1  13       49.42       79.43     37.16 o 
   1  -1  13      247.53      231.48     41.77 o 
   2  -1  13       76.62       54.72     57.24 o 
   3  -1  13       38.49       45.49     34.24 o 
   4  -1  13      399.16      415.71     43.58 o 
   5  -1  13       45.07       45.68     47.88 o 
   6  -1  13     1134.34     1051.24     90.81 o 
   7  -1  13      292.20      176.67     56.69 o 
  -2   0  13      630.09      773.48    145.58 o 
  -1   0  13      259.85      243.64     44.82 o 
   0   0  13     1227.84     1251.94     66.16 o 
   1   0  13       20.67       49.94     36.33 o 
   2   0  13        3.62       16.76     32.36 o 
   3   0  13     1980.30     1967.36    133.47 o 
   4   0  13        8.23       28.62     44.03 o 
   5   0  13     1859.66     1680.88    100.72 o 
   6   0  13      361.47      350.60     62.74 o 
   7   0  13      713.45      697.34     73.75 o 
   8   0  13       22.05       52.29     57.24 o 
  -2   1  13      403.97      407.84     68.25 o 
  -1   1  13        5.96       20.56     37.54 o 
   0   1  13        5.29       29.32     35.01 o 
   1   1  13        1.54       18.21     33.27 o 
   2   1  13     2608.82     2906.29    248.22 o 
   3   1  13        1.18       24.77     45.13 o 
   4   1  13      495.66      443.61     62.19 o 
   5   1  13      153.65      209.70     52.29 o 
   6   1  13       29.58       27.52     44.58 o 
   7   1  13      512.08      525.62     68.80 o 
   8   1  13      496.81      584.51     85.31 o 
  -2   2  13       10.92        0.00     51.74 o 
  -1   2  13      942.79      978.04     87.51 o 
   0   2  13      146.12      181.84     45.41 o 
   1   2  13      716.88      782.49    118.61 o 
   2   2  13      230.54      184.38     55.04 o 
   3   2  13      239.52      207.50     53.39 o 
   4   2  13       25.33       36.33     42.93 o 
   5   2  13     1449.70     1411.19     88.61 o 
   6   2  13     1130.00      948.87     78.15 o 
   7   2  13      136.02      127.69     63.84 o 
   8   2  13      244.18      125.49     67.70 o 
  -2   3  13      148.94      133.19     61.64 o 
  -1   3  13       92.05      199.24     57.24 o 
   0   3  13      297.07      281.35     61.92 o 
   1   3  13        0.78        0.55     46.78 o 
   2   3  13      349.54      489.29     63.29 o 
   3   3  13       95.68       31.37     41.83 o 
   4   3  13      559.05      486.54     62.74 o 
   5   3  13      180.30      230.61     51.19 o 
   6   3  13     1286.25     1289.56     98.52 o 
   7   3  13      330.99      507.46     78.15 o 
   8   3  13       52.05       72.65     61.09 o 
  -2   4  13      307.73      268.59     66.05 o 
  -1   4  13      129.21       78.15     58.89 o 
   1   4  13     1284.71     1481.64     94.12 o 
   2   4  13      148.10      144.20     51.19 o 
   3   4  13     1815.09     1734.82     98.52 o 
   4   4  13       18.91        4.95     47.33 o 
   5   4  13      295.22      190.98     57.79 o 
   6   4  13      550.71      591.12     76.50 o 
   7   4  13       55.85       28.07     52.29 o 
   8   4  13     2170.03     2306.74     94.94 o 
   1   5  13       20.79        0.00     50.09 o 
   2   5  13      142.73      235.57     57.79 o 
   3   5  13        7.63       13.76     44.03 o 
   4   5  13        0.07        9.91     45.13 o 
   5   5  13      533.26      578.62    108.98 o 
   6   5  13        1.02        0.00     34.19 o 
   7   5  13      514.61      561.97     52.42 o 
   8   5  13      182.00      179.46     58.07 o 
   2   6  13      116.29      177.92     56.97 o 
   3   6  13     1199.60     1216.39    106.22 o 
   4   6  13      822.76      882.36     54.16 o 
   5   6  13      374.21      401.31     44.67 o 
   6   6  13       52.32       45.22     36.00 o 
   7   6  13      334.93      298.30     46.66 o 
   8   6  13      358.97      409.50     53.39 o 
   0   7  13      701.72     1053.99     90.81 o 
   1   7  13       43.87      123.29     57.24 o 
   2   7  13      428.00      488.19     70.45 o 
   3   7  13      290.96      299.11     41.67 o 
   4   7  13      628.52      708.32    133.47 o 
   5   7  13      233.71      311.04     61.37 o 
   6   7  13       67.81       30.02     40.67 o 
   7   7  13      526.90      601.28     82.01 o 
   2   8  13       95.60      164.02     56.69 o 
   3   8  13       63.03       18.26     37.52 o 
   4   8  13      142.31      158.79     40.27 o 
   5   8  13        0.50        0.00     36.26 o 
   6   8  13     1333.22     1449.26    141.72 o 
   7   8  13      334.16      466.77     90.81 o 
   1  -2  14       18.75       79.13     44.96 o 
   2  -2  14      756.40      810.07     63.65 o 
   3  -2  14       40.15       29.91     40.86 o 
   4  -2  14      505.74      438.53     53.49 o 
   5  -2  14       28.79       68.25     59.99 o 
   0  -1  14      441.77      487.14     56.68 o 
   1  -1  14      527.56      524.00     55.00 o 
   2  -1  14      596.34      656.46     58.06 o 
   3  -1  14      144.77       73.68     41.34 o 
   4  -1  14       34.36       47.01     39.86 o 
   5  -1  14      371.82      308.77     67.70 o 
   6  -1  14     1226.77     1290.66    105.12 o 
   0   0  14       12.75       94.89     96.04 o 
   1   0  14      238.32      223.66     46.07 o 
   2   0  14       56.77      128.47     63.57 o 
   3   0  14        6.73        0.00     36.97 o 
   4   0  14      759.09      700.64     77.60 o 
   5   0  14      178.65      143.10     61.64 o 
   6   0  14      216.51      200.89     61.64 o 
  -1   1  14       20.49        0.00     45.22 o 
   0   1  14      130.66      265.67     76.50 o 
   1   1  14     1251.77     1419.90     93.57 o 
   2   1  14        0.45       11.34     38.43 o 
   3   1  14      811.23      775.49     80.91 o 
   4   1  14      777.61      752.38     82.56 o 
   5   1  14      648.39      513.51     72.65 o 
   6   1  14      234.28      271.34     62.19 o 
   7   1  14       58.74       55.04     57.79 o 
  -1   2  14      128.94      155.76     66.60 o 
   0   2  14     1028.09     1239.74     71.56 o 
   1   2  14      535.13      586.14     54.48 o 
   2   2  14      139.25      168.97     61.09 o 
   3   2  14        0.06        0.00     51.19 o 
   4   2  14        8.62        0.00     48.98 o 
   5   2  14        1.88        0.00     47.33 o 
   6   2  14       24.22       19.26     50.09 o 
   7   2  14      966.80     1016.01    103.47 o 
   0   3  14        0.39        0.00     61.64 o 
   1   3  14        0.67       39.08     57.79 o 
   2   3  14       18.52       47.33     52.29 o 
   3   3  14     1453.08     1479.44    101.27 o 
   4   3  14      639.36      609.28     75.95 o 
   5   3  14      244.58      206.39     57.24 o 
   6   3  14       41.74       46.23     58.34 o 
   7   3  14      892.93     1017.66    104.57 o 
   1   4  14       15.53      236.12     66.05 o 
   2   4  14      773.84     1101.32     90.81 o 
   3   4  14      434.35      388.57     64.95 o 
   4   4  14      829.34      799.54     60.02 o 
   5   4  14       46.57       16.51     56.14 o 
   6   4  14      255.90      249.33     69.90 o 
   7   4  14      783.68      767.24     93.02 o 
   1   5  14      440.91      435.91     78.71 o 
   2   5  14       66.66       38.53     57.79 o 
   3   5  14       69.90       18.71     56.14 o 
   4   5  14      317.76      405.08     75.95 o 
   5   5  14        3.99        0.55     57.24 o 
   6   5  14      980.58      972.53     96.32 o 
   7   5  14      112.31      101.82     66.05 o 
   2   6  14        8.49        0.00     57.24 o 
   3   6  14       56.07       36.33     52.84 o 
   4   6  14      165.34      186.58     63.29 o 
   5   6  14     1370.02     1308.82    107.88 o 
   6   6  14      518.04      598.15     62.47 o 
   7   6  14        0.44       17.92     45.84 o 
   3   7  14        0.89       20.91     62.19 o 
   4   7  14        2.11        0.00     39.88 o 
   5   7  14      383.23      366.64     50.48 o 
   6   7  14      146.75      180.51     47.98 o 
   2   1  15      427.52      432.05     81.46 o 
   3   1  15      331.88      227.31     75.40 o 
   4   1  15        3.30        0.00     63.29 o 
   5   1  15      231.12      187.68     67.70 o 
   2   2  15      603.68      636.80     89.16 o 
   3   2  15       40.13       56.14     67.15 o 
   4   2  15        0.52       66.60     61.09 o 
   5   2  15      452.75      449.67     78.71 o 
   2   3  15      127.89      166.22     67.70 o 
   3   3  15       28.65        0.00     62.74 o 
   4   3  15       14.33        0.00     59.44 o 
   5   3  15      556.19      509.11     79.81 o 
   3   4  15      501.96      610.93     84.21 o 
   4   4  15      132.46      136.50     78.71 o 
   5   4  15       60.11      102.92     75.40 o 
                                                 
